# Supplementary material for: Elevated NR2F1 underlies the persistence of invasive disease after treatment of BRAF-mutant melanoma
Source: J Clin Invest. 2025 Jul 29;135(18):e178446. doi: 10.1172/JCI178446 (PMC12435839; doi:10.1172/JCI178446)
Supplement: Supporting data values [file jci-135-178446-s192.xlsx]

## Sheet: Fig. 1A
Matched Patient ID	Which paper is from	Age	NR2F1 expression baseline (pre BRAFi+MEKi)	NR2F1 expression on BRAFi+MEKi	Normalization method used, if any
Patient 3	Song/Hugo/Lo	26	735.496	1303.82377844492 (day 22)	RNA seq expression, raw FATSQ sequencing reads
Patient 4	Song/Hugo/Lo	45	123.582	790.693365795225 (day 15)	RNA seq expression, raw FATSQ sequencing reads
Patient 6	Song/Hugo/Lo	67	97.9206	146.769049405564 (day 12)	RNA seq expression, raw FATSQ sequencing reads
				111.412290955653 (day 15)
Patient 8	Song/Hugo/Lo	62	1067.13	917.53115899575 (day 22)	RNA seq expression, raw FATSQ sequencing reads
Patient 6	Kwong	73	3.4	1.44	RNA seq expression
Patient 7	Kwong	56	0.44	5.83	RNA seq expression
Patient 9	Kwong	36	3.44	1.67	RNA seq expression
Patient 10	Kwong	37	0.44	0.8	RNA seq expression
Patient 12	Kwong	31	0.15	0.99	RNA seq expression
Patient 13	Kwong	69	1.34	3.65	RNA seq expression
Patient 16	Kwong	41	3.98	2.44	RNA seq expression
Patient 19	Kwong	61	1.42	8.84	RNA seq expression
Patient 34	Kwong	33	0.75	3.76	RNA seq expression

## Sheet: Fig. 1B
	cellState	NR2F1 (log2)
M407	Undifferentiated	4.25376
M410	Undifferentiated	2.32945
M257	Undifferentiated	5.84581
M244	Undifferentiated	3.66025
M296	Undifferentiated	5.60814
M318	Undifferentiated	4.82802
M381	Undifferentiated	2.01243
M406	Undifferentiated	5.14019
M229AR	Undifferentiated	2.46537
Sbcl2	Undifferentiated	1.52831
M233	Neural crest like	4.61694
M243	Neural crest like	2.79207
M245	Neural crest like	1.2993
M238	Neural crest like	1.31688
M370	Neural crest like	3.35413
M409	Neural crest like	2.24281
M423	Neural crest like	0.654924
M418	Neural crest like	4.30938
M402	Neural crest like	2.16947
M411	Neural crest like	1.36245						0
M238AR	Neural crest like	0.809022
M255	Neural crest like	2.72843
M409AR	Neural crest like	3.10156
M420	Neural crest like	2.68937
M395	Transitory	1.32577
M308	Transitory	2.93564
M229	Transitory	2.08322
M263	Transitory	2.81003
M297	Transitory	2.06247
M376	Transitory	0.236982
M398	Transitory	0.03542
M375	Transitory	1.54566
M399	Transitory	3.84119
M395AR	Transitory	2.82086
M397	Transitory	1.43018
M397AR	Transitory	1.44329
M202	Melanocytic	1.55832
M207	Melanocytic	1.78843
M230	Melanocytic	3.50583
M249	Melanocytic	3.01096
M262	Melanocytic	2.12924
M285	Melanocytic	0
M311	Melanocytic	0.419509
M417	Melanocytic	1.3296
M416	Melanocytic	2.33139
M421	Melanocytic	2.45607
M368	Melanocytic	1.45568
M403	Melanocytic	2.21522
M408	Melanocytic	2.25295
M249AR	Melanocytic	2.51254
M412a	Melanocytic	1.65592
M412b	Melanocytic	2.5779
PB	Melanocytic	3.21197

## Sheet: Fig. 1C
Cell_number	Cell_Type	NR2F1
cell_1	invasive	0
cell_2	proliferative	0
cell_3	proliferative	0
cell_4	NCSC	0
cell_5	other	0
cell_6	proliferative	0
cell_7	proliferative	0
cell_8	other	0
cell_9	invasive	0.083926
cell_10	invasive	0
cell_11	proliferative	0
cell_12	invasive	0
cell_13	proliferative	0
cell_14	proliferative	0
cell_15	invasive	1.63647
cell_16	proliferative	0
cell_17	proliferative	0
cell_18	proliferative	0
cell_19	proliferative	0
cell_20	proliferative	0
cell_21	proliferative	0
cell_22	proliferative	0
cell_23	invasive	0
cell_24	proliferative	0
cell_25	other	0
cell_26	other	0
cell_27	proliferative	0
cell_28	proliferative	0
cell_29	other	0
cell_30	proliferative	0
cell_31	invasive	0.454082
cell_32	other	0
cell_33	proliferative	0
cell_34	other	0
cell_35	proliferative	0
cell_36	other	0
cell_37	other	0
cell_38	other	0
cell_39	proliferative	0
cell_40	invasive	0
cell_41	proliferative	0
cell_42	proliferative	0
cell_43	other	0
cell_44	other	0
cell_45	other	0
cell_46	proliferative	0
cell_47	proliferative	0.0189269
cell_48	proliferative	0
cell_49	other	0
cell_50	proliferative	0
cell_51	invasive	1.19208
cell_52	proliferative	0
cell_53	proliferative	0
cell_54	proliferative	0
cell_55	proliferative	0
cell_56	proliferative	0
cell_57	proliferative	0
cell_58	proliferative	0
cell_59	proliferative	0
cell_60	proliferative	0
cell_61	proliferative	0
cell_62	proliferative	0
cell_63	proliferative	0
cell_64	proliferative	0
cell_65	other	0
cell_66	proliferative	0
cell_67	proliferative	0
cell_68	other	0
cell_69	proliferative	0
cell_70	proliferative	0
cell_71	proliferative	0
cell_72	proliferative	0
cell_73	proliferative	0
cell_74	other	0
cell_75	proliferative	0
cell_76	proliferative	0
cell_77	proliferative	0
cell_78	proliferative	0
cell_79	other	0
cell_80	other	0
cell_81	invasive	0
cell_82	proliferative	0
cell_83	proliferative	0
cell_84	other	0
cell_85	invasive	0.0483221
cell_86	other	0
cell_87	other	0
cell_88	proliferative	0
cell_89	proliferative	0
cell_90	invasive	0.162995
cell_91	other	0
cell_92	invasive	0
cell_93	proliferative	0
cell_94	invasive	0.461879
cell_95	proliferative	0
cell_96	proliferative	0
cell_97	proliferative	0
cell_98	proliferative	0
cell_99	other	0
cell_100	proliferative	0
cell_101	proliferative	0
cell_102	other	0
cell_103	proliferative	0
cell_104	invasive	0.258598
cell_105	proliferative	0
cell_106	proliferative	0
cell_107	invasive	0.0708769
cell_108	other	0
cell_109	proliferative	0
cell_110	invasive	0
cell_111	other	0
cell_112	proliferative	0
cell_113	proliferative	0
cell_114	invasive	0.220619
cell_115	other	0
cell_116	proliferative	0
cell_117	invasive	0
cell_118	proliferative	0
cell_119	invasive	0.548818
cell_120	other	0
cell_121	other	0
cell_122	proliferative	0
cell_123	proliferative	0
cell_124	proliferative	0
cell_125	other	0
cell_126	proliferative	0
cell_127	proliferative	0
cell_128	proliferative	0
cell_129	other	0
cell_130	proliferative	0
cell_131	other	0
cell_132	other	0
cell_133	other	0
cell_134	other	0
cell_135	proliferative	0
cell_136	proliferative	0
cell_137	proliferative	0
cell_138	proliferative	0
cell_139	other	0
cell_140	proliferative	0
cell_141	proliferative	0
cell_142	invasive	0.0526997
cell_143	other	0
cell_144	proliferative	0
cell_145	other	0
cell_146	other	0
cell_147	proliferative	0
cell_148	proliferative	0
cell_149	proliferative	0
cell_150	other	0
cell_151	other	0
cell_152	invasive	0.0925721
cell_153	invasive	0.673118
cell_154	proliferative	0
cell_155	invasive	0.406195
cell_156	proliferative	0
cell_157	other	0
cell_158	proliferative	0
cell_159	invasive	0.250256
cell_160	proliferative	0
cell_161	proliferative	0
cell_162	proliferative	0
cell_163	proliferative	0
cell_164	proliferative	0
cell_165	proliferative	0
cell_166	proliferative	0
cell_167	proliferative	0
cell_168	other	0
cell_169	proliferative	0
cell_170	proliferative	0
cell_171	proliferative	0
cell_172	proliferative	0
cell_173	proliferative	0
cell_174	pigmented	0
cell_175	SMC	0
cell_176	SMC	0
cell_177	SMC	0
cell_178	pigmented	0
cell_179	SMC	0
cell_180	SMC	0
cell_181	SMC	0
cell_182	other	0
cell_183	SMC	0
cell_184	pigmented	0
cell_185	other	0
cell_186	SMC	0
cell_187	invasive	0
cell_188	other	0
cell_189	NCSC	0
cell_190	other	0
cell_191	SMC	0
cell_192	SMC	0
cell_193	other	0
cell_194	other	0
cell_195	SMC	0
cell_196	other	0
cell_197	pigmented	0
cell_198	SMC	0
cell_199	proliferative	0
cell_200	SMC	0
cell_201	pigmented	0
cell_202	SMC	0
cell_203	SMC	0
cell_204	SMC	0
cell_205	other	0
cell_206	pigmented	0
cell_207	other	0
cell_208	SMC	0
cell_209	invasive	0
cell_210	other	0
cell_211	SMC	0
cell_212	other	0
cell_213	other	0
cell_214	SMC	0
cell_215	SMC	0
cell_216	SMC	0
cell_217	pigmented	0
cell_218	SMC	0
cell_219	other	0
cell_220	SMC	0
cell_221	SMC	0
cell_222	other	0
cell_223	invasive	0
cell_224	NCSC	0
cell_225	SMC	0
cell_226	other	0
cell_227	SMC	0
cell_228	other	0
cell_229	other	0
cell_230	SMC	0
cell_231	pigmented	0
cell_232	other	0
cell_233	SMC	0
cell_234	SMC	0
cell_235	SMC	0
cell_236	other	0
cell_237	SMC	0
cell_238	other	0
cell_239	SMC	0
cell_240	SMC	0
cell_241	SMC	0
cell_242	other	0
cell_243	other	0
cell_244	SMC	0
cell_245	SMC	0
cell_246	SMC	0
cell_247	SMC	0
cell_248	NCSC	0
cell_249	SMC	0
cell_250	SMC	0
cell_251	SMC	0
cell_252	SMC	0
cell_253	SMC	0
cell_254	other	0
cell_255	pigmented	0
cell_256	NCSC	0
cell_257	SMC	0
cell_258	other	0
cell_259	other	0
cell_260	other	0
cell_261	SMC	0
cell_262	SMC	0
cell_263	other	0
cell_264	other	0
cell_265	SMC	0
cell_266	SMC	0
cell_267	other	0
cell_268	NCSC	0
cell_269	other	0
cell_270	SMC	0
cell_271	other	0
cell_272	invasive	0
cell_273	SMC	0
cell_274	NCSC	0
cell_275	SMC	0
cell_276	other	0
cell_277	other	0
cell_278	invasive	0
cell_279	SMC	0
cell_280	SMC	0
cell_281	SMC	0
cell_282	other	0
cell_283	other	0
cell_284	SMC	0
cell_285	invasive	0.660901
cell_286	other	0
cell_287	SMC	0
cell_288	SMC	0
cell_289	other	0
cell_290	NCSC	0
cell_291	other	0
cell_292	other	0
cell_293	NCSC	0
cell_294	other	0
cell_295	SMC	0
cell_296	invasive	0
cell_297	other	0
cell_298	other	0
cell_299	other	0
cell_300	SMC	0
cell_301	SMC	0
cell_302	other	0
cell_303	SMC	0
cell_304	NCSC	0
cell_305	NCSC	0
cell_306	SMC	0
cell_307	NCSC	0
cell_308	SMC	0
cell_309	SMC	0
cell_310	SMC	0
cell_311	SMC	0
cell_312	SMC	0
cell_313	SMC	0
cell_314	other	0
cell_315	pigmented	0
cell_316	SMC	0
cell_317	other	0
cell_318	NCSC	0
cell_319	other	0
cell_320	other	0
cell_321	SMC	0
cell_322	SMC	0
cell_323	SMC	0
cell_324	other	0
cell_325	SMC	0
cell_326	other	0
cell_327	SMC	0
cell_328	NCSC	0
cell_329	SMC	0
cell_330	other	0
cell_331	SMC	0
cell_332	SMC	0
cell_333	other	0
cell_334	SMC	0
cell_335	SMC	0
cell_336	NCSC	0
cell_337	pigmented	0
cell_338	other	0
cell_339	SMC	0
cell_340	SMC	0
cell_341	NCSC	0
cell_342	NCSC	0
cell_343	pigmented	0
cell_344	other	0
cell_345	NCSC	0
cell_346	NCSC	0
cell_347	NCSC	0
cell_348	SMC	0
cell_349	SMC	0
cell_350	SMC	0
cell_351	SMC	0
cell_352	SMC	0
cell_353	SMC	0
cell_354	SMC	0
cell_355	SMC	0
cell_356	SMC	0
cell_357	NCSC	0
cell_358	SMC	0.488311
cell_359	SMC	0
cell_360	SMC	0
cell_361	SMC	0
cell_362	SMC	0
cell_363	NCSC	0
cell_364	SMC	0
cell_365	invasive	0.456489
cell_366	SMC	0
cell_367	NCSC	0
cell_368	SMC	0
cell_369	other	0
cell_370	SMC	0
cell_371	SMC	0
cell_372	SMC	0
cell_373	other	0
cell_374	other	0
cell_375	SMC	0
cell_376	SMC	0
cell_377	SMC	0
cell_378	pigmented	0
cell_379	SMC	0
cell_380	SMC	0
cell_381	NCSC	0
cell_382	SMC	0
cell_383	SMC	0
cell_384	SMC	0
cell_385	SMC	0
cell_386	SMC	0
cell_387	SMC	0
cell_388	SMC	0
cell_389	SMC	0
cell_390	SMC	0
cell_391	pigmented	0
cell_392	SMC	0
cell_393	other	0
cell_394	NCSC	0
cell_395	SMC	0
cell_396	proliferative	0
cell_397	other	0
cell_398	SMC	0
cell_399	other	0
cell_400	SMC	0
cell_401	SMC	0
cell_402	SMC	0
cell_403	proliferative	0
cell_404	pigmented	0
cell_405	SMC	0
cell_406	SMC	0
cell_407	SMC	0
cell_408	NCSC	0
cell_409	SMC	0
cell_410	SMC	0
cell_411	SMC	0
cell_412	SMC	0
cell_413	proliferative	0
cell_414	SMC	0
cell_415	NCSC	0
cell_416	SMC	0
cell_417	NCSC	0
cell_418	SMC	0
cell_419	pigmented	0
cell_420	other	0
cell_421	SMC	0
cell_422	proliferative	0
cell_423	SMC	0
cell_424	pigmented	0
cell_425	proliferative	0
cell_426	SMC	0
cell_427	NCSC	0
cell_428	other	0
cell_429	SMC	0
cell_430	SMC	0
cell_431	SMC	0
cell_432	pigmented	0
cell_433	other	0
cell_434	other	0
cell_435	NCSC	0
cell_436	SMC	0
cell_437	pigmented	0
cell_438	SMC	0
cell_439	NCSC	0
cell_440	NCSC	0
cell_441	pigmented	0
cell_442	SMC	0
cell_443	proliferative	0
cell_444	NCSC	0
cell_445	SMC	0
cell_446	SMC	0
cell_447	SMC	0
cell_448	SMC	0
cell_449	NCSC	0
cell_450	SMC	0
cell_451	NCSC	0
cell_452	SMC	0
cell_453	invasive	0
cell_454	SMC	0
cell_455	NCSC	0
cell_456	NCSC	0
cell_457	SMC	0
cell_458	SMC	0
cell_459	invasive	0
cell_460	SMC	0
cell_461	SMC	0
cell_462	NCSC	0
cell_463	SMC	0
cell_464	SMC	0
cell_465	SMC	0
cell_466	SMC	0
cell_467	other	0
cell_468	pigmented	0
cell_469	SMC	0
cell_470	SMC	0
cell_471	SMC	0
cell_472	NCSC	0
cell_473	SMC	0
cell_474	SMC	0
cell_475	SMC	0
cell_476	SMC	0
cell_477	SMC	0
cell_478	other	0
cell_479	SMC	0
cell_480	SMC	0
cell_481	SMC	0
cell_482	invasive	0
cell_483	SMC	0
cell_484	SMC	0
cell_485	NCSC	0
cell_486	other	0
cell_487	SMC	0
cell_488	SMC	0
cell_489	SMC	0
cell_490	SMC	0
cell_491	NCSC	0
cell_492	pigmented	0
cell_493	SMC	0
cell_494	SMC	0
cell_495	SMC	0
cell_496	other	0
cell_497	SMC	0
cell_498	SMC	0
cell_499	invasive	0.401484
cell_500	SMC	0
cell_501	other	0
cell_502	SMC	0
cell_503	other	0
cell_504	SMC	0
cell_505	other	0
cell_506	SMC	0
cell_507	SMC	0
cell_508	NCSC	0
cell_509	invasive	0
cell_510	NCSC	0
cell_511	other	0
cell_512	SMC	0
cell_513	SMC	0
cell_514	other	0
cell_515	NCSC	0
cell_516	SMC	0
cell_517	SMC	0
cell_518	other	0
cell_519	SMC	0
cell_520	SMC	0
cell_521	SMC	0
cell_522	SMC	0
cell_523	SMC	0
cell_524	SMC	0
cell_525	SMC	0
cell_526	proliferative	0
cell_527	other	0
cell_528	SMC	0
cell_529	proliferative	0
cell_530	SMC	0
cell_531	proliferative	0
cell_532	proliferative	0
cell_533	proliferative	0
cell_534	other	0
cell_535	other	0
cell_536	other	0
cell_537	proliferative	0
cell_538	SMC	0
cell_539	other	0
cell_540	proliferative	0
cell_541	proliferative	0
cell_542	SMC	0
cell_543	other	0.378278
cell_544	pigmented	0
cell_545	proliferative	0
cell_546	proliferative	0
cell_547	proliferative	0
cell_548	proliferative	0
cell_549	other	0
cell_550	SMC	0
cell_551	pigmented	0
cell_552	SMC	0
cell_553	proliferative	0
cell_554	SMC	0
cell_555	SMC	0
cell_556	proliferative	0
cell_557	other	0
cell_558	SMC	0
cell_559	other	0
cell_560	SMC	0
cell_561	proliferative	0
cell_562	other	0
cell_563	proliferative	0
cell_564	proliferative	0
cell_565	proliferative	0
cell_566	other	0
cell_567	SMC	0
cell_568	other	0
cell_569	pigmented	0
cell_570	other	0
cell_571	proliferative	0
cell_572	other	0
cell_573	other	0
cell_574	SMC	0
cell_575	proliferative	0
cell_576	SMC	0
cell_577	invasive	0
cell_578	proliferative	0
cell_579	SMC	0
cell_580	SMC	0
cell_581	SMC	0
cell_582	SMC	0
cell_583	pigmented	0
cell_584	SMC	0
cell_585	SMC	0
cell_586	other	0
cell_587	proliferative	0
cell_588	other	0
cell_589	other	0
cell_590	pigmented	0
cell_591	other	0
cell_592	other	0
cell_593	other	0
cell_594	SMC	0
cell_595	invasive	0
cell_596	proliferative	0
cell_597	proliferative	0
cell_598	other	0
cell_599	other	0
cell_600	SMC	0
cell_601	SMC	0
cell_602	SMC	0
cell_603	SMC	0
cell_604	SMC	0
cell_605	pigmented	0
cell_606	other	0
cell_607	proliferative	0
cell_608	SMC	0
cell_609	SMC	0
cell_610	other	0
cell_611	SMC	0
cell_612	other	0
cell_613	proliferative	0
cell_614	proliferative	0
cell_615	other	0
cell_616	proliferative	0
cell_617	other	0
cell_618	invasive	0
cell_619	proliferative	0
cell_620	proliferative	0
cell_621	pigmented	0
cell_622	proliferative	0
cell_623	SMC	0
cell_624	proliferative	0
cell_625	proliferative	0
cell_626	other	0
cell_627	SMC	0
cell_628	proliferative	0
cell_629	other	0
cell_630	pigmented	0
cell_631	other	0
cell_632	other	0
cell_633	other	0
cell_634	proliferative	0
cell_635	proliferative	0
cell_636	proliferative	0
cell_637	other	0
cell_638	SMC	0

## Sheet: Fig. 1D
Tumor curves:
	BRAFi+MEKi																Control
Time elapsed (days)	RM 1 or 4	LF 1 or 4	NM 1 or 4	RM 2 or 5	LF 2 or 5	NM 2 or 5	RM 3 or 6	LM 3 or 6	NM 3 or 6	RF 7 or 9	LF 7 or 9	NF 7 or 9	DF 7 or 9	RF 8 or 10	LF 8 or 10	NF 8 or 10	DF 8 or 10	RM 1 or 4	LF 1 or 4	NM 1 or 4	RM 2 or 5	LF 2 or 5	NM 2 or 5	RM 3 or 6	LM 3 or 6	NM 3 or 6	RF 7 or 9	LF 7 or 9	NF 7 or 9	DF 7 or 9	RF 8 or 10	LF 8 or 10	NF 8 or 10	DF 8 or 10
0	196.027	200.69	294.097	214.691	51.4876	224.122	201.68	256.375	146.918	138.232		313.951	80.1728	142.989	173.494	170.625	160.829		85.5429		222.394	253.979	178.378		61.8762	46.6004	284.709	136.646	231.303	79.5679	169.609	164.821	101.273	55.4954
4	193.999	229.002	307.785	222.812	128.313	219.37	290.835	196.688	149.76	175.821		364.897	98.0883	149.802	179.875	162.736	123.58		140.425		262.871	245.105	274.929		222.924	160.678	379.36	217.115	390.247	83.509	222.583	208.422	143.351	138.581
7	142.089	206.176	158.914	176.008	66.69	196.451	147.274	137.03	117.71	123.388		345.447	78	204.54	106.144	109.169	111.238		168.48		366.08	381.471	426.059		322.351	180.638	218.631	547.16	322.891	117.365	318.196	337.379	196.196	206.143
10	138.528	139.827	138.273	130.852	51.3059	104.433	97.354	157.533	175.81	95.1825		124.899	32.776	96.7441	56.0632	42.5401	47.8684		195.429		554.669	421.2	441.336		393.247	209.365	684.053	238.375	344.208	183.034	489.05	326.751	248.091	194.679
13	58.0091	88.4	77.9491	94.2993	32.7525	70.0876	50.909	86.6183	116.639	51.0094		73.8979	25.2051	31.0554	56.0743	33.6627	35.5558		315.088		560.064	515.987	530.639		495.795	305.817	758.82	240.919	399.693	188.458	469.593	304.757	260.926	182.267
18	40.0877	46.0827	39.3495	45.3903	13.1196	28.0718	18.018	37.059	40.4437	34.4392		38.0224	14.9126	29.7103	23.6398	36.6851	11.2977		310.466		631.8	457.864	676		537.565	302.512	1051.12	294.718	528.816	236.595	900.75	424.71	362.436	353.192
21	27.6043	40.4289	47.1145	33.177	11.1761	10.9551	31.2975	63.5392	67.34	25.859		33.28	0.52	37.44	23.569	23.2333	0.52		380.067			527.155			754	441.942		290.727	565.534	254.8		420.602	378.655	372.31
24	18.8241	24.8966	33.3336	28.6468	27.9386	9.20276	23.9446	33.0266	34.1313	0.52		34.8608	18.1216	33.7495	51.2395	15.9623	0		442.395							466.057		317.012		351.77		468.802	458.248	448.977

## Sheet: Fig. 1E
NR2F1 staining:
Control	BRAFi+MEKi
1.401	16.721
3.44	8.802
2.321	18.657
1.531	7.503
0.001	41.956
0.003	5.498
3.641	13.89
0.000122	32.692
	17.166
	17.724
	11.875

## Sheet: Fig. 2C
1205TR-NR2F1:
DMSO	DMSO+DOX	BRAFi+MEKi	BRAFi+MEKi+DOX
1	0.962406	0.217293	0.420301
1	0.942857	0.242143	0.313571
1	0.823944	0.23169	0.333099
WM793TR-NR2F1
DMSO	DMSO+DOX	BRAFi+MEKi	BRAFi+MEKi+DOX
1	1.03886	0.37513	0.588601
1	1.13065	0.262312	0.542714
1	1.33889	0.311111	0.576111

## Sheet: Fig. 2D
1205TR-NR2F1:
DMSO	DMSO+DOX	BRAFi+MEKi	BRAFi+MEKi+DOX
0.138281	0.108039	0.973798	0.585995
0.112517	0.394594	1.02356	0.235834
0.604477	0.606466	1.07235	0.37653
WM793TR-NR2F1
DMSO	DMSO+DOX	BRAFi+MEKi	BRAFi+MEKi+DOX
0.692688	0.394594	1.54793	0.115078
0.135604	0.676986	1.1636	0.0119409
0.62366	0.875546	1.08071	0.216725

## Sheet: Fig. 2G
1205LuTR-NR2F1:
	NR2F1-WT			NR2F1-C141S
DMSO	42	56.5	57.8	44.3	59.9	62.4
DMSO+DOX	31.2	53.5	55.9	45.7	62.9	63.3
BRAFi+MEKi	42.6	43	51.6	47.7	57.4	47.4
BRAFi+MEKi+DOX	73	74.4	74.6	24.2	27.3	28.6
WM793TR-NR2F1:
	NR2F1-WT			NR2F1-C141S
DMSO	37.7	47.5	48.3	51.7	67.7	65.5
DMSO+DOX	31.4	50.8	51.5	57.9	64.3	64.3
BRAFi+MEKi	46.9	58.6	58.7	40.2	36.7	36.4
BRAFi+MEKi+DOX	77.7	85.5	86.8	14.3	18.7	22.5

## Sheet: Fig. 3A
1205LuTR-NR2F1															WM793TR-NR2F1
Treatment (h)	DMSO			DMSO+DOX			BRAFi+MEKi			BRAFi+MEKi+DOX					Treatment (h)	DMSO			DMSO+DOX			BRAFi+MEKi			BRAFi+MEKi+DOX(WT)
0	23.3875	20.3937	24.2334	22.3172	22.7594	21.1448	24.2664	24.6407	24.0499	21.7898	23.5078	21.0802			0	32.6238	31.6928	31.0527	26.4881	29.5687	28.9796	26.2967	28.1223	29.8534	26.6792	25.4889	25.4728
2	25.1175	22.5352	25.5514	23.3645	23.6462	22.7052	26.3703	26.5261	26.7161	21.6155	24.0601	20.7985			2	34.0957	32.7327	31.966	27.3655	30.0029	30.1396	28.5137	30.6473	32.3649	26.7093	25.7166	24.9526
4	27.1015	24.8045	28.3338	25.2816	26.2384	24.6991	30.1159	30.1357	31.0888	24.4392	26.7353	23.3425			4	37.4978	34.972	34.5976	28.3967	31.8165	31.567	30.9509	34.039	35.8894	28.9614	27.8421	26.864
6	29.5084	26.82	30.7667	27.0808	28.4387	26.9684	33.0271	34.1682	34.0916	27.694	29.7825	26.3409			6	39.366	37.4866	36.842	29.8095	33.9662	33.9878	33.2519	36.9553	38.3265	30.3538	29.7714	29.3721
8	31.7556	28.4561	33.127	28.8706	30.7343	29.4393	35.4748	36.0022	36.1136	29.0014	31.49	28.1094			8	41.8341	39.2405	38.7132	31.8184	36.0303	35.6917	34.4936	38.6073	39.7411	33.0958	31.7757	30.8869
10	33.6493	30.4833	34.6771	30.9025	32.586	30.7214	37.2721	38.3867	38.5716	31.177	33.0584	29.6702			10	43.3356	40.4772	40.1837	33.1031	37.4315	36.2538	36.3095	40.6583	42.444	34.364	33.0802	31.8137
12	36.1194	31.9462	36.3885	33.8206	34.5062	32.9125	40.0772	40.3575	40.6351	31.2922	34.0895	30.6004			12	44.9029	42.3839	41.4801	34.1911	39.0047	38.4213	37.3573	41.6629	44.1225	35.0751	34.2267	33.1061
14	37.6329	33.5265	38.8066	35.2316	36.5093	34.9004	41.5475	42.0253	42.2925	32.0019	35.3463	30.6737			14	46.5854	43.7397	43.7853	36.1122	40.8922	39.7321	38.6716	44.1788	46.5833	36.2798	35.0504	34.3263
16	39.3894	35.7139	39.8893	36.853	37.9218	35.8813	43.3673	44.4495	43.8026	32.9271	35.1631	30.9981			16	48.5716	45.83	45.5912	37.1144	42.2456	41.2654	40.7852	45.1524	47.2879	37.278	35.6516	34.8809
18	40.9795	36.9001	41.8069	38.1288	39.9018	38.289	45.3272	45.6992	46.2806	33.0347	36.0519	31.1567			18	49.9402	47.2773	46.0509	37.5513	42.9704	43.1042	42.873	47.547	49.7952	38.1718	36.4661	36.0399
20	43.1807	38.9277	44.0952	40.1271	41.7311	40.8054	47.5466	49.3544	48.6877	33.9982	36.3087	31.8267			20	52.1802	49.6799	48.4942	38.8558	44.0131	43.0801	43.7273	48.9572	50.9164	39.0805	37.7977	35.8275
22	45.5939	40.5685	46.2294	41.0969	44.8114	42.3019	50.2985	50.0543	50.1611	35.0438	37.9279	33.7403			22	53.9952	51.4067	50.5895	40.0838	45.8634	44.5242	45.286	50.9713	52.8295	41.2191	38.6209	37.479
24	47.2742	43.3098	48.6841	43.1341	45.5826	43.747	52.8151	51.9297	52.9444	35.2373	38.7918	33.5918			24	56.292	53.0677	53.2155	41.9438	47.6362	47.4288	47.1007	52.4945	54.673	41.5042	39.3559	39.05
26	49.735	45.3867	51.3196	44.876	48.6585	46.5359	53.9398	54.9582	55.1202	36.7775	39.6062	34.9385			26	57.8854	55.7787	54.204	41.7486	49.3219	48.2158	47.5558	53.2119	56.0978	41.5296	40.8238	38.7739
28	52.1481	48.1367	53.889	47.1924	50.0593	48.6405	55.6577	56.3965	56.2117	37.3748	40.37	36.2791			28	59.1926	57.5322	56.6856	44.0511	50.9097	49.7408	48.0891	55.0734	57.2473	41.3941	41.0055	40.4622
30	54.3717	50.7693	56.0955	49.3626	52.4466	49.6233	57.0828	58.5798	58.7004	38.7144	42.3849	36.7358			30	59.7061	59.1611	59.2255	45.5686	51.8684	50.801	49.2043	55.7655	57.9901	44.3891	42.0724	40.171
32	56.873	52.7847	58.2848	50.897	54.4431	52.512	59.0041	60.2334	59.8375	38.8803	44.0236	38.008			32	62.1996	60.9502	60.3842	46.0137	53.6543	51.8608	51.1926	56.4531	59.4428	46.1536	42.5892	41.0461
34	59.1067	54.4889	60.5888	53.0005	55.9093	54.6155	60.9331	61.8772	60.3805	40.4844	44.4012	40.1754			34	63.4037	62.5319	61.8876	48.1259	54.7554	53.229	51.8474	58.0985	60.6956	44.8423	45.2074	42.8045
36	60.8351	57.1817	62.1612	54.6987	58.0192	55.7702	62.1176	62.7055	63.1086	42.5565	46.2681	41.406			36	64.499	64.1539	64.1748	49.0008	56.7861	54.9317	53.0414	58.8449	61.7034	46.3923	45.4767	44.1317
38	63.3401	59.2314	65.1174	56.7236	59.6046	58.1541	63.7298	63.9151	64.4482	43.8737	46.9233	40.8358			38	66.387	66.5644	66.2579	50.8411	58.1912	56.2473	53.7495	60.2641	61.9261	47.9779	47.6794	43.8526
40	65.0475	61.1203	66.8262	58.9907	61.1567	59.9109	64.9573	65.7302	65.8667	45.146	47.4189	43.8663			40	68.0722	67.3429	67.3615	52.4193	58.9143	58.4614	54.2159	60.2201	63.155	48.6245	47.0869	45.2059
42	67.4232	63.2672	68.9082	60.865	63.9611	61.8118	66.1207	67.4044	66.4792	46.6287	50.413	44.8316			42	69.374	69.9123	68.4238	54.5376	61.6424	59.9972	54.7079	61.726	63.9485	49.8934	48.3826	45.1067
44	69.2165	65.4785	71.1059	62.7173	65.9023	64.1606	67.0399	68.0191	67.3523	47.1624	51.1332	46.1672			44	71.2028	71.1313	70.5235	53.8692	63.36	61.4769	55.2162	61.854	64.3226	49.9695	49.7925	45.4883
46	71.4935	67.3546	72.8623	65.2496	68.3983	66.6867	68.0965	68.8711	68.3055	48.8065	52.7337	47.9418			46	72.5599	72.6083	72.3264	56.8711	64.2457	63.603	55.1388	62.9034	64.8344	51.4052	50.1287	47.1543
48	73.371	69.5714	74.8827	67.8811	71.0556	69.9411	68.2514	69.8762	69.6239	51.3746	54.1032	48.9176			48	73.4895	74.2267	73.2942	59.3272	67.1815	66.2975	56.1976	63.3822	65.5787	52.1447	50.0623	47.9595
50	74.9834	71.5014	77.1247	70.843	73.0276	71.6758	69.648	70.4604	69.8052	50.8327	56.0002	49.5781			50	74.6087	75.6151	75.3192	61.0656	69.1554	68.0351	57.1467	64.0105	66.4762	50.5291	50.1546	49.0539
52	76.7765	73.4051	78.6401	71.809	74.7007	73.2332	69.7364	70.6933	70.5619	52.9773	56.9531	48.5416			52	75.7859	76.5242	76.7682	62.9352	71.8562	70.1931	57.442	65.0177	66.7379	52.0399	50.6454	48.8266
54	78.5168	74.9609	80.4186	74.6361	76.5938	75.8526	70.7012	71.6771	71.6422	52.1977	57.2057	52.6117			54	77.4795	77.9574	77.4325	64.6025	73.9645	71.942	57.193	64.5605	67.0466	51.8615	51.008	47.0188
56	80.0953	76.7735	81.712	76.5955	79.0008	77.7212	71.1016	71.9998	71.5834	53.9993	59.3615	52.6469			56	78.4141	78.9307	79.4366	67.0586	75.5676	74.4334	57.7026	65.613	67.9426	51.7742	49.6152	48.358
58	81.4724	78.0642	83.4671	78.4421	80.9958	79.6301	71.3026	73.1492	72.2977	54.7753	59.2231	52.7276			58	79.29	79.9657	79.9848	69.2854	77.9706	75.9795	58.7978	65.8131	67.8728	50.0964	48.7555	46.7985
60	82.8385	79.8411	84.8895	80.5034	82.812	81.4303	71.7074	72.1936	72.0946	55.1141	60.5969	53.6292			60	80.1441	80.5699	81.4772	70.2791	77.7274	78.9132	58.8038	65.6359	68.3947	49.8375	49.1065	47.5866
62	84.5742	81.1057	86.4239	82.8408	84.7661	83.2088	72.0983	72.8752	72.5766	55.1248	59.4046	53.9112			62	81.5752	82.2385	82.3711	71.404	81.6773	79.7424	59.3732	66.1069	67.8994	49.2371	47.5326	47.9637
64	85.5887	82.5713	87.5609	84.2064	86.219	84.4903	71.0653	74.2848	72.9911	56.2897	61.4105	54.1248			64	82.5652	83.3256	83.5635	73.6399	82.7078	81.6619	59.2192	66.5675	68.6787	49.8606	49.4512	47.1478
66	86.6428	83.7088	88.8133	85.9485	87.5149	86.0652	72.8759	74.0332	73.7511	57.1498	61.0835	55.2935			66	83.9631	84.1399	83.9492	75.0216	84.446	83.3121	60.0131	67.352	69.0166	48.6911	48.4765	47.3523
68	87.6857	85.0606	89.9597	87.5853	89.0534	87.7889	73.3132	74.9004	74.318	57.8638	60.5653	56.8096			68	84.4713	85.1799	85.3427	77.7616	85.415	84.1505	59.7692	66.7796	68.9624	47.3246	49.5532	46.3351
70	88.819	86.1818	91.0537	88.9819	90.5412	89.0649	73.0682	74.5665	74.3836	57.1461	63.5365	56.9882			70	86.0281	86.176	86.0961	80.7906	87.9866	87.3888	59.7794	66.9806	69.5942	47.996	47.9806	46.187
72	89.8062	87.2914	92.1022	90.3435	91.7549	90.3615	72.8433	75.0329	74.7149	59.0134	63.3042	57.5791			72	86.66	86.71	86.9548	82.7651	88.7562	88.3393	59.3619	67.0526	69.5521	47.5441	48.8642	45.6889
74.5	90.801	88.3406	92.834	91.1041	92.3961	91.5123	73.6416	75.3328	74.8543	57.9406	62.98	57.028			74.5	86.931	87.7373	88.0466	83.2115	90.2905	89.9638	60.2731	66.8858	68.1539	45.5512	48.3309	45.6671
76.5	91.6918	88.8353	93.5711	91.6652	92.9803	92.49	73.7635	76.757	74.8837	57.7493	64.1316	59.5942			76.5	88.4766	88.2071	88.133	85.1903	91.3809	90.7885	60.4206	66.964	69.2885	47.2925	47.5213	45.781
78.5	92.2457	89.3483	94.0864	92.755	93.7216	92.7237	73.9692	76.7477	75.885	59.4318	61.8456	59.3986			78.5	88.9732	89.0361	89.3529	85.6881	92.0263	91.5144	60.9376	66.4612	69.3196	46.9344	47.5067	44.6018
80.5	92.9144	90.0392	94.6515	93.3786	94.3412	93.5947	73.9141	77.0829	75.7245	60.2947	62.6736	60.3801			80.5	89.5753	89.7291	90.1359	87.5588	93.1942	92.7121	60.7439	67.0915	69.1248	46.4793	46.2266	44.9734
82.5	93.3598	90.4606	95.0737	94.0876	95.09	93.8745	74.2028	77.5934	76.1739	59.6131	63.2802	60.4022			82.5	90.4869	90.3476	90.1282	89.0991	93.9285	94.1498	60.8263	66.8959	69.5654	44.5143	46.0593	43.5716
84.5	93.8796	91.0946	95.5513	94.3818	95.0919	94.1262	73.8023	77.464	76.719	57.9863	63.4965	56.6333			84.5	91.2341	91.1321	91.1102	90.0786	95.3161	94.7018	60.9344	67.1653	69.4399	46.1323	46.184	43.412
86.5	94.427	91.5264	95.9608	94.7746	95.6057	94.703	74.323	78.0763	76.4005	59.6476	63.3982	59.4204			86.5	91.6937	91.1159	91.7667	91.3042	95.0984	95.8814	61.5431	67.8286	69.6591	44.407	46.0438	44.0397
88.5	94.8088	91.6988	96.353	95.2962	95.9915	94.9886	74.4786	77.9808	76.9411	60.7827	63.0117	57.6352			88.5	92.1112	91.8708	92.0639	92.2074	96.3709	96.0659	62.0078	67.6603	69.1674	44.7752	45.1383	42.594
90.5	95.2628	91.9624	96.662	95.5265	96.2288	95.4093	74.5634	77.7045	77.1938	59.3514	62.2856	59.6224			90.5	92.929	92.2127	92.4391	93.4954	97.072	96.7405	61.3549	67.8026	69.921	44.5284	44.5416	43.4558
92.5	95.3361	92.4093	96.9686	95.7133	96.554	96.0207	74.3333	77.8138	76.899	59.1566	63.5994	60.0385			92.5	93.6223	92.6117	92.8906	94.0009	97.3468	97.1568	61.3774	68.1058	70.1046	45.0309	43.9227	43.1134
94.5	95.8465	92.6849	97.3222	96.2162	96.7407	96.2229	74.7746	77.8838	77.1721	60.3771	63.8214	58.141			94.5	93.7147	92.9944	93.2425	94.7731	97.8581	97.5934	61.5894	66.9672	70.3111	43.8057	45.1006	41.9851
96.5	96.0013	92.965	97.4546	96.5115	96.8637	96.2341	75.1886	78.4438	77.0567	60.1866	62.8819	58.5454			96.5	94.2706	93.4936	93.7968	95.7682	98.1969	98.0825	62.1657	67.6739	69.7683	43.1902	42.7017	42.6397
98.5	96.3655	93.1676	97.7166	96.5261	97.228	96.4565	74.9826	78.5413	77.1665	60.6903	63.0419	59.2666			98.5	94.8401	93.7361	94.1744	96.2207	98.2387	98.1029	60.8941	67.3941	70.0034	43.0467	42.1581	43.0746
100.5	96.6595	93.391	97.8963	96.715	97.4571	96.3842	75.0451	79.0464	76.9135	59.6266	62.5404	56.8819			100.5	95.2383	93.9265	94.1658	96.8082	98.5051	98.5269	62.2089	68.0692	69.8096	41.9103	44.0619	42.9761
102.5	96.7966	93.5225	97.9649	96.9375	97.6477	96.9406	75.0554	78.7427	77.1622	58.4709	63.565	59.5953			102.5	95.496	94.3239	94.3148	97.3119	98.8324	98.6919	62.1925	68.5166	69.7539	43.3578	43.972	41.7967
104.5	96.8587	93.8637	98.1871	97.3568	97.6521	97.1686	75.6337	79.3407	77.6882	59.4644	62.9105	58.5384			104.5	95.8687	94.5495	94.5425	97.59	98.8278	98.8609	62.2806	67.6594	69.9482	42.6325	42.5803	42.1026
106.5	97.0902	94.104	98.4253	97.4369	97.7966	97.4362	75.1084	78.8966	77.6524	59.0181	61.4483	58.4639			106.5	96.2764	94.974	95.2019	98.0092	99.0489	98.9594	62.8154	68.0838	69.9663	43.0709	42.7073	41.0471
108.5	97.4217	94.3971	98.5399	97.7635	98.0683	97.5393	75.108	78.8674	77.6141	58.6307	62.2068	57.38			108.5	96.6443	95.3457	95.6922	98.1669	99.2193	99.1211	62.6941	67.5036	69.6462	43.0615	42.1622	40.9157
110.5	97.5428	94.6005	98.668	97.7564	98.2524	97.8223	74.9689	78.8793	77.4538	59.8969	62.42	58.3177			110.5	96.877	95.6565	95.7857	98.3437	99.295	99.1905	62.2538	67.8722	70.3325	42.632	40.2573	41.6118
112.5	97.6122	94.9294	98.7761	98.0818	98.3379	97.9867	75.2881	79.2672	77.6866	58.7318	61.829	58.7212			112.5	96.9834	95.9486	96.2002	98.7537	99.4646	99.3384	62.4922	67.579	70.2011	41.8418	41.1564	41.0762
114.5	97.876	95.1718	98.8985	98.2427	98.3349	97.9601	75.2914	79.2477	77.7349	61.4488	63.2911	60.229			114.5	97.338	96.259	96.5366	98.8701	99.4899	99.3999	62.9173	67.4059	69.8193	41.4404	41.3372	41.3438
116.5	98.0725	95.1874	98.9838	98.4148	98.6864	98.2808	74.6601	79.4996	77.7275	59.6093	62.2032	59.2813			116.5	97.5219	96.2769	96.691	99.0081	99.5293	99.4883	61.9021	67.1554	69.8315	41.1674	43.379	41.4776
118.5	98.1407	95.3943	99.0312	98.5748	98.7539	98.286	74.8292	78.9293	77.6649	60.2068	61.5721	59.9638			118.5	97.7153	96.5264	96.8884	99.1575	99.6461	99.5473	62.3492	67.1191	69.3793	41.5689	41.4028	40.4334
120.5	98.343	95.7249	99.0632	98.6696	98.7534	98.4038	75.3838	78.7766	77.5489	58.3488	62.3997	58.6329			120.5	97.9326	96.954	97.269	99.1888	99.6478	99.6138	62.134	67.1372	70.1081	41.3888	42.7261	41.1868
122.5	98.4032	95.8658	99.0776	98.7121	98.8525	98.5288	75.4685	78.735	77.6132	60.7184	62.8462	59.2707			122.5	98.2224	97.1284	97.2633	99.2608	99.7069	99.6504	62.0287	67.6254	69.6907	41.7378	41.7476	40.6179
124.5	98.4592	96.015	99.1961	98.8275	98.89	98.7388	74.9683	78.6847	77.3457	59.6018	62.0278	58.5646			124.5	98.1718	97.1573	97.4578	99.4173	99.7354	99.7168	61.5462	67.6655	69.5124	39.9875	42.1984	41.2887
126.5	98.6282	96.1796	99.1912	98.932	99.0312	98.7417	75.3307	78.476	77.3918	61.0029	63.1745	57.9539			126.5	98.3975	97.6238	97.6167	99.5051	99.7851	99.7492	61.7576	67.0739	69.72	41.4329	42.3065	41.4736
128.5	98.6824	96.2311	99.2301	99.1282	99.0708	98.8707	74.6338	78.1887	77.21	59.7231	63.8015	59.1721			128.5	98.4499	97.5016	97.7628	99.5661	99.8186	99.7804	61.4714	67.0637	68.4045	40.4027	42.4675	41.603
130.5	98.7792	96.5918	99.272	99.2094	99.2222	98.9567	74.8872	78.7606	77.1685	60.5068	62.8839	59.8865			130.5	98.609	97.6785	97.8923	99.6004	99.836	99.8201	61.4388	67.0181	68.7241	40.9781	42.4822	41.0758
132.5	98.858	96.6165	99.3306	99.1685	99.2586	99.0388	74.8746	78.2103	77.326	61.3776	62.9216	61.1876			132.5	98.6333	97.8074	97.8913	99.6038	99.8483	99.8256	60.4309	66.2217	68.077	40.8804	41.7804	40.2172
134.5	98.8736	96.7556	99.3491	99.2601	99.3928	99.0946	74.8024	78.1827	76.9959	60.2479	63.9376	60.1088			134.5	98.7214	97.9139	98.1679	99.6669	99.8013	99.8288	60.9115	66.1052	68.2195	40.0697	42.3657	41.0569
136.5	98.9499	96.831	99.3445	99.3669	99.3712	99.181	73.9226	77.9459	76.6273	60.7276	63.2351	59.9634			136.5	98.8479	98.0701	98.3029	99.6647	99.8574	99.8489	60.5361	66.0055	68.0027	39.8458	41.7606	40.6419
138.5	99.0022	96.8965	99.4021	99.4012	99.3785	99.2068	74.0509	78.0576	76.1143	60.1642	63.3582	59.3622			138.5	98.7972	98.2076	98.0443	99.7274	99.8876	99.8316	60.2283	65.2887	67.5191	39.8233	41.2639	41.1237
140.5	99.0417	96.8815	99.3907	99.4381	99.3983	99.2958	74.0974	77.2595	76.3028	60.4301	63.5646	60.7463			140.5	98.9691	98.1849	98.3048	99.7608	99.9118	99.871	60.3161	64.9968	67.5442	40.5911	42.6387	39.9757
142.5	99.1318	97.184	99.4425	99.4983	99.5087	99.3744	73.9427	77.3585	76.0618	61.2788	64.6435	59.361			142.5	98.8966	98.4378	98.493	99.7947	99.8989	99.8752	58.7207	64.3181	67.1492	40.8118	42.7951	40.4956
144.5	99.1608	97.1879	99.4553	99.5537	99.5539	99.4342	73.055	77.2727	76.1908	59.8284	64.4465	60.9475			144.5	99.1204	98.4162	98.6451	99.8339	99.8977	99.8878	57.8468	64.1758	66.2517	39.6932	43.8446	41.0597
146.5	99.1746	97.2434	99.4895	99.6081	99.5952	99.4665	72.7681	76.6874	75.5481	60.5789	65.6253	60.8945			146.5	99.299	98.5129	98.4966	99.823	99.9387	99.8962	56.7928	63.2406	66.338	40.2289	44.2457	40.638
148.5	99.2266	97.383	99.5161	99.5804	99.5874	99.4886	72.9469	76.0389	75.1923	61.3769	65.0119	61.2564			148.5	99.299	98.4848	98.5477	99.8338	99.9221	99.8919	55.0382	62.067	65.2703	40.5981	43.916	40.3054
150.5	99.2815	97.4333	99.5232	99.6312	99.6209	99.5146	72.5934	76.3013	74.9737	59.4485	66.8667	62.2736			150.5	99.2802	98.4461	98.5504	99.8234	99.932	99.9219	53.4406	61.2704	64.5172	40.84	42.9997	41.2202
152.5	99.3005	97.5251	99.4812	99.6706	99.6127	99.5516	71.9026	75.4784	74.5231	61.4648	65.0196	62.2111			152.5	99.3794	98.5109	98.4875	99.8134	99.935	99.8965	50.8023	59.3627	63.8907	39.8554	42.7579	40.9106
154.5	99.2889	97.5515	99.4903	99.7027	99.6491	99.5583	72.2902	74.7054	73.7295	61.358	67.0381	62.4066			154.5	99.2571	98.4497	98.6634	99.8674	99.9321	99.9204	47.7925	56.9514	62.2503	41.0284	43.524	41.0428
156.5	99.3179	97.5285	99.4912	99.6788	99.6632	99.597	71.3163	74.3728	73.1484	61.8568	66.9476	63.5872			156.5	99.4285	98.4134	98.5528	99.8732	99.9534	99.9248	43.9608	53.1263	60.2116	40.4972	43.668	40.4652
158.5	99.3396	97.6229	99.497	99.709	99.711	99.6217	70.9496	74.0901	72.8486	61.6698	67.2176	63.1862			158.5	99.4584	98.5186	98.5281	99.8744	99.9386	99.9321	40.7774	48.1651	57.083	41.0496	43.5732	41.5832
160.5	99.3099	97.6455	99.4808	99.7265	99.7	99.634	70.2043	73.4972	72.2539	61.993	68.4786	62.8064			160.5	99.4943	98.5471	98.4678	99.8739	99.9558	99.939	38.5356	43.9425	54.1502	41.1117	42.9723	40.3878
162.5	99.3678	97.6442	99.4611	99.7322	99.7085	99.6348	70.0793	72.456	71.6808	61.8417	69.0228	65.2135			162.5	99.4658	98.5722	98.5562	99.8987	99.9523	99.9486	37.4618	42.2093	49.7958	41.4805	43.4296	41.5254
164.5	99.386	97.651	99.4647	99.7735	99.7236	99.6611	69.4652	71.9438	70.4386	61.7023	69.7619	65.5029			164.5	99.5142	98.432	98.5039	99.8819	99.953	99.9365	36.6873	41.1852	46.1756	40.835	43.7808	41.8863
166.5	99.381	97.616	99.4355	99.7769	99.7163	99.6925	68.5913	70.1756	69.7324	61.5454	69.0548	65.303			166.5	100	98.5586	98.4174	99.9073	99.9636	99.9423	35.8588	40.2788	43.8233	40.472	44.0055	41.7108
168.5	99.3828	97.7137	99.4596	99.8091	99.7505	99.7047	67.5931	68.3238	67.8822	62.5973	68.4837	65.2535			168.5	100	98.4076	98.3837	99.9052	99.959	99.9488	35.0826	39.2018	42.558	41.908	42.6241	41.7963
170.5	99.3738	97.7806	99.4337	99.8262	99.7851	99.7192	66.0147	65.5811	66.0135	62.7502	69.4195	64.9001			170.5	100	98.3087	98.4265	99.9198	99.9664	99.9451	34.3556	38.6096	41.704	41.7283	44.0094	42.5909
172.5	99.424	97.8252	99.4572	99.8389	99.8148	99.755	63.7895	59.7453	62.4782	61.8622	71.05	66.9088			172.5	100	98.1864	98.4055	99.9382	99.9721	99.9543	34.2393	37.8494	40.8943	42.263	43.8224	42.8826
174.5	99.3769	97.7253	99.4482	99.8371	99.8145	99.7594	60.4243	53.6324	56.7844	63.3724	72.6737	67.7254			174.5	100	98.0596	98.1745	99.9385	99.9749	99.9557	33.8554	37.166	40.2326	41.4562	43.1274	43.3882
176.5	99.3966	97.7472	99.4126	99.8725	99.8022	99.7601	56.1966	49.9462	51.2464	63.8143	71.6737	67.8735			176.5	100	97.9012	98.1002	99.9359	99.9729	99.9677	33.2217	36.5462	39.5714	42.9296	44.8225	43.9844
178.5	99.3714	97.7493	99.4548	99.8717	99.8076	99.7984	51.2356	48.2987	48.8249	64.405	72.2981	68.8558			178.5	100	97.7631	98.0648	99.94	99.9755	99.9659	32.7715	35.9183	38.822	42.4531	45.1396	43.3741
180.5	99.3615	97.8276	99.4609	99.8825	99.8172	99.8122	47.0682	46.9443	47.3249	64.9512	72.9308	70.6399			180.5	100	97.468	97.8329	99.9343	99.9752	99.9642	32.346	35.4539	38.2548	42.0211	44.6522	44.4351
182.5	99.3393	97.7959	99.4695	99.8883	99.814	99.8203	44.8808	45.644	45.9189	64.6256	72.8609	70.0076			182.5	100	97.3331	97.6765	99.9442	99.9715	99.9736	31.8206	34.9133	37.787	41.0459	45.3178	45.0694
184.5	99.3589	97.8375	99.481	99.8835	99.8483	99.8344	43.574	44.3504	44.6653	64.9105	73.7724	70.9181			184.5	100	97.0238	97.4554	99.9508	99.9798	99.9717	31.6178	34.5249	37.1098	42.5092	45.3852	44.68
186.5	99.3803	97.9192	99.4752	99.8847	99.8596	99.8371	42.1669	43.1804	43.3624	65.5031	74.743	72.2178			186.5	100	96.7665	97.1911	99.9519	99.9725	99.9659	31.254	34.1614	36.709	42.4014	45.5668	44.9406
188.5	99.3348	97.9001	99.4652	99.885	99.8531	99.8461	40.953	42.0971	42.1958	65.3324	75.3466	72.872			188.5	100	96.3833	97.0278	99.9515	99.9777	99.9741	31.1909	33.7415	36.2833	42.1504	46.2428	45.6785
190.5	99.3776	99.0784	99.5636	99.8909	99.8924	99.8813	35.9841	38.1789	38.5069	67.6271	76.3491	74.3892			190.5	100	96.3801	96.8318	99.9591	99.9819	99.9771	27.2102	30.3166	33.6053	44.0341	47.181	47.035
192.5	99.4105	97.9684	99.5144	99.913	99.8879	99.8832	30.9354	35.1129	35.4664	67.8231	76.7693	74.9387			192.5	100	96.0691	96.6113	99.964	99.984	99.9811	23.6137	29.0943	32.1048	43.6703	45.1577	45.943
194.5	99.4297	98.0607	99.5966	99.9197	99.9164	99.8874	28.8317	33.3279	33.862	67.7215	77.8063	75.0399			194.5	100	95.428	95.9729	99.9676	99.9868	99.9775	23.7207	28.5686	31.5544	42.8389	46.7889	46.924
196.5	99.417	98.0659	99.5614	99.9286	99.8959	99.8941	28.2533	32.3327	32.7982	68.4332	77.644	74.5466			196.5	100	95.0484	95.7773	99.9679	99.9845	99.9799	20.3476	27.0829	31.0361	43.8826	47.5633	46.4031
198.5	99.433	98.0599	99.6184	99.9298	99.9055	99.8971	27.2631	31.4283	31.8825	69.4619	77.7009	74.1772			198.5	100	94.4723	95.3971	99.9703	99.9834	99.9726	21.0971	26.6952	30.176	42.3647	46.6373	46.6367
200.5	99.4326	98.1394	99.6375	99.9243	99.9022	99.8929	26.4632	30.631	31.0691	69.4314	79.0876	75.7567			200.5	100	93.9389	94.9778	99.9651	99.981	99.9704	20.8986	25.9044	29.9395	42.5956	47.5891	47.0208
202.5	99.4113	98.3097	99.621	99.9164	99.9098	99.8936	25.8147	29.926	30.4246	69.1762	79.6764	75.7998			202.5	100	93.4899	94.3397	99.9644	99.9861	99.9723	20.0049	25.6806	29.8598	43.1401	47.6467	47.4273
204.5	99.3745	98.4421	99.4998	99.9157	99.8958	99.8726	25.0917	29.4887	29.7821	70.2237	79.6203	78.5562			204.5	100	92.7795	93.9988	99.9648	99.9808	99.9658	20.1079	25.1872	29.2309	42.7429	47.8182	47.3163
206.5	99.4104	98.4331	99.4049	99.9096	99.8943	99.8649	24.8724	29.0289	29.1669	71.2844	80.3147	78.3898			206.5	100	92.275	93.435	99.9623	99.977	99.9712	19.4612	24.9272	28.8944	43.6727	47.5019	48.5401
208.5	99.4577	98.362	99.3341	99.9083	99.8815	99.8609	24.6247	28.7193	28.6111	72.0346	81.2463	80.0715			208.5	100	91.7311	92.7508	99.9648	99.9795	99.9617	19.5956	24.8012	28.6852	43.6271	48.7534	47.451
210.5	99.5037	98.2072	99.2084	99.9003	99.8684	99.849	23.5353	28.4547	28.2062	72.1142	82.5259	79.2213			210.5	100	91.142	92.494	99.9602	99.9754	99.9619	19.3394	24.203	28.3657	43.3008	49.0323	47.2388
212.5	99.4654	98.1005	99.0598	99.8759	99.8527	99.8505	22.8286	28.2311	27.7824	72.8451	81.8964	80.6719			212.5	100	90.4069	91.9483	99.9605	99.9784	99.9594	19.5696	23.9248	28.0508	42.9182	49.2188	47.9798
214.5	99.8078	99.7799	99.9549	99.6969	97.8498	97.4361	3.15187	2.3104	1.88713	59.3165	71.1698	67.6609			214.5	100	91.3086	93.4804	99.9104	99.8236	99.8096	3.0825	2.75781	1.80387	37.8419	41.8137	41.9285
216.5	99.8216	99.6726	99.9306	99.9775	99.7697	99.7636	3.46745	2.47942	2.08117	59.7377	71.5112	67.1719			216.5	100	94.0094	95.5282	99.9807	99.958	99.9718	3.49398	3.15779	2.12019	36.9341	40.3011	39.7918
218.5	99.7592	99.5705	99.8681	99.9797	99.9248	99.9392	3.56344	2.52915	2.08849	62.403	73.5759	69.6516			218.5	100	94.487	95.822	99.9865	99.9734	99.9825	3.77199	3.39726	2.41799	37.697	41.4461	41.0559
220.5	99.7422	99.5249	99.8076	99.9877	99.9242	99.9508	3.75676	2.63815	2.13836	66.0394	77.5307	71.6539			220.5	100	94.6364	95.7953	99.9806	99.9799	99.9903	4.18276	3.64447	2.67818	36.7803	43.2811	42.2281
222.5	99.6576	99.5516	99.7826	99.987	99.9359	99.955	3.67224	2.54052	2.12382	63.8282	75.2118	72.3594			222.5	100	94.6781	95.7366	99.9837	99.9751	99.9922	4.369	3.70837	2.73017	38.7681	42.7442	43.1975
224.5	99.7067	99.5622	99.8141	99.9912	99.9511	99.9634	3.60349	2.50965	2.12583	65.4999	76.4846	74.7711			224.5	100	94.111	95.3421	99.9813	99.9762	99.9924	4.45043	3.58031	2.96135	39.4591	44.2638	44.4531
226.5	99.7654	99.6887	99.8811	99.9859	99.9504	99.981	3.66253	2.63157	2.27752	64.8931	77.6019	75.2801			226.5	100	93.205	94.9639	99.9872	99.9822	99.988	4.76994	3.73241	2.99077	39.5734	45.3907	44.2606
228.5	99.8101	99.7433	99.8969	99.9872	99.969	99.983	3.65523	2.58938	2.3375	67.3419	78.271	75.9756			228.5	100	92.8911	94.7768	99.9864	99.9758	99.9916	4.7881	3.76761	3.10201	40.6771	47.6219	45.3808
230.5	99.8474	99.7253	99.9324	99.9903	99.9646	99.9851	3.72158	2.66083	2.33115	68.8427	77.6829	74.4538			230.5	100	92.6649	94.7866	99.988	99.984	99.9897	5.1916	3.66115	3.15121	42.6751	46.5386	46.0254
232.5	99.8791	99.8112	99.9386	99.9898	99.9673	99.9921	3.87227	2.73689	2.45224	67.8191	77.6035	77.593			232.5	100	93.0614	94.7118	99.9911	99.9864	99.9943	5.02705	3.75925	3.12122	40.9457	47.4347	46.3869
234.5	99.9036	99.8107	99.962	99.9912	99.9765	99.9921	3.83527	2.73967	2.5113	68.0673	77.301	76.8427			234.5	100	93.4732	94.7536	99.9912	99.9908	99.9962	5.42337	3.83044	3.17786	43.0344	47.5293	48
236.5	99.9453	99.8756	99.9625	99.9954	99.9719	99.9937	5.08381	4.48142	2.95068	75.1498	79.8954	78.5149			236.5	100	94.5304	95.3583	99.9934	99.9933	99.9966	5.93483	4.49051	3.576	42.6515	49.041	48.9206
238.5	99.9433	99.8789	99.962	99.9963	99.9765	99.9969	5.85478	5.15771	2.94044	73.2883	80.2583	78.0774			238.5	100	94.8461	95.7611	99.9963	99.9957	99.9975	6.04692	5.36565	3.7912	44.0396	49.632	49.0484
240.5	99.9354	99.9157	99.9667	99.9956	99.97	99.9968	5.77266	5.01526	2.67445	72.9235	77.3261	77.1748			240.5	100	94.7181	95.6044	99.9947	99.9974	99.9981	6.13777	5.37647	3.76272	43.6397	50.0811	49.5158
242.5	99.9372	99.9225	99.97	99.9962	99.9767	99.9959	5.81892	4.98165	2.62546	73.3854	78.6002	76.4433			242.5	100	94.7391	95.4199	99.9945	99.9941	99.9986	6.05302	5.4358	3.75324	43.9763	49.1546	50.051
244.5	99.9248	99.9127	99.9639	99.9945	99.9719	99.9965	5.68937	4.97512	2.66009	74.4547	78.156	77.7064			244.5	100	94.5631	95.0778	99.9955	99.9953	99.996	6.14854	5.34031	3.85527	45.0031	50.8171	49.8716
246.5	99.9171	99.9078	99.9625	99.9962	99.9683	99.9975	5.65454	4.97223	2.72363	73.3166	78.0707	77.391			246.5	100	93.9061	94.2751	99.9921	99.9948	99.9961	5.99327	5.22225	3.8857	43.9306	49.9916	50.39
248.5	99.8916	99.9019	99.9415	99.9975	99.9709	99.9979	5.60637	5.11421	2.8139	73.837	78.4194	78.4618			248.5	100	92.7392	93.0677	99.9962	99.9961	99.9986	6.13135	5.39095	3.92895	44.1666	51.3462	51.8252
250.5	99.8706	99.896	99.9291	99.9974	99.9688	99.9969	5.61324	5.06709	2.83032	71.8376	77.8939	78.0813			250.5	100	91.287	92.4362	99.9945	99.9973	99.9965	6.14531	5.2699	3.82868	45.2898	51.1304	49.8959
252.5	99.8341	99.8921	99.9375	99.9972	99.9647	99.9983	5.63861	5.12568	2.85419	74.806	79.6816	79.053			252.5	100	90.7869	92.1959	99.995	99.999	99.9982	6.29879	5.36266	3.86536	44.992	50.8242	51.2227
254.5	99.8076	99.8744	99.9396	99.9979	99.9711	99.9972	5.68679	5.17891	2.93868	74.0164	80.1965	79.5815			254.5	100	90.9432	92.3846	99.9933	99.9992	99.9964	6.34493	5.34307	3.92796	45.6146	51.8371	49.9574
256.5	99.7442	99.8655	99.9338	99.9976	99.9769	99.9973	5.64914	5.16277	2.99925	75.6629	80.5976	79.1354			256.5	100	91.1984	93.2813	99.9961	99.9995	99.9981	6.26582	5.37171	3.96872	45.5666	51.4305	51.3377
258.5	99.6627	99.8698	99.928	99.9985	99.9673	99.9984	5.69905	5.23853	2.96675	75.2836	81.2525	79.2031			258.5	100	91.9204	94.133	99.9973	99.9989	99.9987	6.36845	5.41461	3.95946	46.2197	51.9761	52.4839
260.5	99.6113	99.864	99.9204	99.9975	99.9683	99.9986	5.67571	5.12874	3.03609	75.3485	80.4419	79.2243			260.5	100	93.053	94.9379	99.9975	99.9989	99.9989	6.4355	5.49357	4.03864	48.1469	52.0353	53.4545
262.5	100	99.8577	99.9087	99.9986	99.9728	99.9978	5.72036	5.21798	2.96012	76.9279	81.1755	79.3444			262.5	100	93.877	95.5284	99.9983	99.9988	99.9983	6.46864	5.45716	4.02775	46.768	51.9021	54.3308
264.5	100	99.8359	99.8962	99.9983	99.9788	99.9987	5.67662	5.26399	3.11639	75.9422	80.5877	79.3502			264.5	100	94.5036	96.0528	99.9963	99.9998	99.9995	6.35728	5.33321	4.06601	48.5094	54.7538	54.1265
266.5	100	99.7907	99.8894	99.999	99.9746	99.9981	5.77646	5.31251	3.24527	75.8079	81.7023	80.4084			266.5	100	95.3288	96.5971	99.9978	99.999	99.9999	6.48706	5.31232	4.02959	48.7616	54.5291	55.394
268.5	100	99.7432	99.8665	99.9988	99.9678	99.9987	5.76298	5.29859	3.2442	75.8405	81.2862	80.5075			268.5	100	95.784	96.9421	99.998	99.9999	99.9989	6.47101	5.2368	4.08761	49.5254	53.5471	55.8698
270.5	100	100	99.8335	99.9982	99.9689	99.9981	5.82254	5.18894	3.28049	76.9155	80.7937	81.0604			270.5	100	96.2607	97.4537	99.9979	99.9989	99.9985	6.5376	5.26596	4.13767	50.7954	53.8319	55.1728
272.5	100	100	99.8048	99.9989	99.9604	99.9987	5.73255	5.33676	3.26529	76.1746	81.7464	80.826			272.5	100	96.8542	97.7343	99.999	99.9985	99.999	6.49537	5.20791	4.13652	49.0514	54.6681	54.8475
274.5	100	100	100	99.999	99.9634	99.9992	5.81062	5.40146	3.28736	77.4335	82.1619	81.4787			274.5	100	97.0129	97.8987	99.9993	99.999	99.999	6.54347	5.22438	4.18497	49.8618	54.994	57.3462
276.5	100	100	100	99.9984	99.9641	99.9993	5.85846	5.32656	3.41323	77.9541	81.969	81.3618			276.5	100	97.2273	98.1392	99.9989	99.9989	99.999	6.58298	5.28789	4.16759	51.7748	55.1212	57.1628
278.5	100	100	100	99.9992	99.9685	99.9989	5.82525	5.36484	3.36656	78.3033	84.2615	81.5641			278.5	100	97.8671	98.3045	99.9985	99.9991	99.9984	6.65701	5.32332	4.13941	52.5797	56.4597	57.4249
280.5	100	100	100	99.9987	99.9565	99.9993	5.79364	5.45059	3.4418	78.1646	83.6287	81.3527			280.5	100	98.1184	98.4644	99.999	99.9993	99.9991	6.67059	5.41064	4.21258	52.5048	56.5205	58.4873
282.5	100	100	100	99.9982	99.9626	99.9991	5.84466	5.40354	3.54833	79.5411	83.4668	82.0059			282.5	100	98.0816	98.5566	99.9993	99.9997	99.9996	6.69596	5.37164	4.10507	52.8252	56.3831	59.3677
284.5	100	100	100	99.9986	99.956	99.9987	5.83005	5.47499	3.48489	79.0034	83.7509	83.5666			284.5	100	98.2228	98.661	99.999	99.9994	99.9993	6.51156	5.39423	4.16402	53.597	59.1398	58.0478
286.5	100	100	100	99.9989	99.9682	99.9995	5.87793	5.56253	3.58319	79.8747	82.9484	82.0148			286.5	100	98.4773	98.9317	99.9992	99.9984	99.9997	6.63408	5.32733	4.24634	53.077	58.2501	59.5445
288.5	100	100	100	99.9987	99.9562	99.9977	5.81881	5.50485	3.58228	79.8177	83.3763	82.8558			288.5	100	98.721	98.9331	99.9993	99.9988	99.9999	6.76812	5.37059	4.29225	55.0136	59.373	60.327
290.5	100	100	100	99.9983	99.973	99.9987	5.86459	5.49006	3.62539	80.1001	83.9712	83.0945			290.5	100	98.8102	98.9588	99.9989	99.9993	99.9997	6.69459	5.31198	4.25708	53.7828	59.1229	60.2593
292.5	100	100	100	99.9989	99.9592	99.9971	5.88939	5.59959	3.59643	80.4674	83.5292	83.0728			292.5	100	98.8886	99.1221	99.9994	99.9991	99.9999	6.64711	5.43083	4.24377	56.1089	59.727	63.3727
294.5	100	100	100	99.9985	99.9579	99.9966	5.8704	5.62664	3.67902	80.3029	83.6913	82.2562			294.5	100	99.0322	99.2275	99.999	99.9975	99.9992	6.71179	5.38121	4.2272	54.7803	60.9304	60.0492
296.5	100	100	100	99.9989	99.9558	99.9964	5.83564	5.54945	3.66373	80.7314	84.0896	84.7897			296.5	100	99.0955	99.2606	99.9963	99.9997	99.9991	6.59974	5.35433	4.29956	54.5726	59.0795	62.1508
298.5	100	100	100	99.9981	99.9558	99.9942	5.875	5.60666	3.57033	81.4092	84.4591	82.9397			298.5	100	99.1676	99.3316	99.9973	99.998	99.9996	6.65698	5.43833	4.29211	57.3855	60.9501	63.0371
300.5	100	100	100	99.9982	99.9669	99.9963	5.94667	5.66755	3.57366	80.589	83.3801	85.0969			300.5	100	99.2599	99.2975	99.9972	99.9987	99.9993	6.67597	5.44738	4.24382	56.1394	58.6956	61.9594
302.5	100	100	100	99.9985	99.9654	99.9953	5.94787	5.65838	3.73766	82.517	83.671	83.8786			302.5	100	99.2794	99.4052	99.9974	99.9977	99.9992	6.59126	5.40207	4.26783	57.1291	62.3913	61.4819
304.5	100	100	100	99.9985	99.9602	99.9921	5.92354	5.67034	3.7889	82.2891	84.6782	84.2393			304.5	100	99.3889	99.4585	99.9975	99.9966	99.9989	6.50827	5.42444	4.28778	58.0002	61.9768	62.9544
306.5	100	100	100	99.998	99.9703	99.9887	5.89266	5.69434	3.69861	82.4236	85.7944	84.4927			306.5	100	99.4042	99.5044	99.9966	99.997	99.9989	6.46507	5.34643	4.32412	58.427	61.7443	63.9439
308.5	100	100	100	99.9972	99.966	99.9938	5.88214	5.7094	3.74709	83.851	84.0022	83.2755			308.5	100	99.4982	99.5181	99.9928	99.9967	99.9986	6.69617	5.35583	4.31398	56.9977	61.6676	63.5758
310.5	100	100	100	99.9959	99.9746	99.9939	5.73047	5.50971	3.7111	84.895	85.776	84.7706			310.5	100	99.498	99.5865	99.9919	99.9952	99.9996	6.39534	4.70965	3.99139	57.4512	62.2392	64.9012
312.5	100	100	100	99.9973	99.9744	99.9859	5.57591	5.38919	3.45276	82.6161	84.7294	84.1228			312.5	100	99.6119	99.5773	99.9958	99.9968	99.9989	6.06923	4.51982	4.05008	57.2569	61.1402	65.3263
314.5	100	100	100	99.9981	99.9729	99.993	6.70919	6.55366	3.30448	83.9478	84.7172	85.2008			314.5	100	99.6207	99.6683	99.9988	99.9969	99.9989	6.70973	5.18986	4.33619	58.869	64.3591	65.5474
316.5	100	100	100	99.9969	99.9748	99.9899	6.42677	6.45412	3.04108	84.2805	85.5266	83.8478			316.5	100	99.6204	99.6523	99.9986	99.9978	99.9981	6.46514	4.97598	4.21852	57.3618	62.9008	64.3146
318.5	100	100	100	99.9981	99.9664	99.9917	6.33478	6.28634	3.13344	84.7073	85.0623	86.0763			318.5	100	99.697	99.6922	99.995	99.9967	99.9982	6.29517	4.8297	4.07314	58.4407	63.6436	65.5926
320.5	100	100	100	99.9938	99.9716	99.9868	6.2655	6.17801	3.07297	83.4366	83.724	85.0828			320.5	100	99.7071	99.7105	99.9973	99.9964	99.9991	5.97135	4.92902	4.11891	58.9605	62.1615	65.8754
322.5	100	100	100	99.9982	99.9651	99.9905	6.24282	6.17083	3.12474	84.8688	83.4992	84.5418			322.5	100	99.6808	99.7197	99.9974	99.9955	99.9989	5.95174	4.86103	4.10968	59.1985	64.2357	64.7934
324.5	100	100	100	99.9963	99.9628	99.9889	6.2183	6.11135	2.98799	84.8273	83.6204	84.7698			324.5	100	99.7182	99.7443	99.9942	99.9959	99.9986	5.874	4.83272	4.11912	58.1807	62.5516	65.2676
326.5	100	100	100	99.9943	99.9655	99.9888	6.23497	6.11363	3.10041	84.7276	84.5992	84.4137			326.5	100	99.748	99.7485	99.9964	99.9958	99.9995	5.63385	4.78266	4.06011	58.7828	64.5731	65.8616
328.5	100	100	100	99.9968	99.9674	99.9914	6.22966	6.04132	3.09914	84.936	85.1275	84.2927			328.5	100	99.7708	99.7506	99.9978	99.9956	99.9991	5.58414	4.8103	4.03007	61.0423	64.0733	66.2225
330.5	100	100	100	99.9941	99.9684	99.9868	6.29075	6.0515	3.10491	83.9614	83.6972	83.8061			330.5	100	99.7616	99.7625	99.9978	99.9972	99.9983	5.64352	4.74683	4.07861	59.1664	62.0035	66.7269
332.5	100	100	100	99.9939	99.9594	99.9876	6.25333	5.98749	3.06163	84.2129	84.2313	83.9234			332.5	100	99.7827	99.7801	99.999	99.9977	99.998	5.58159	4.73342	4.06477	59.0427	62.853	66.4287
334.5	100	100	100	99.9929	99.9523	99.9879	6.30474	6.04356	3.08918	83.6845	83.4136	83.7959			334.5	100	99.8164	99.779	99.9994	99.9983	99.9981	5.79604	4.76498	4.01908	59.395	64.302	66.1062
336.5	100	100	100	99.9931	99.9485	99.9888	6.19261	5.98528	3.05692	83.5026	83.2573	84.9943			336.5	100	99.8247	99.7806	99.9981	99.9971	99.9973	5.5934	4.68986	4.0024	59.4808	62.1073	66.5699
338.5	100	100	100	99.9956	99.9367	99.9876	6.26784	5.94934	3.11553	84.3898	84.2631	83.7821			338.5	100	99.8209	99.7991	99.9977	99.9972	99.9986	5.70986	4.7407	4.03858	59.4698	62.9678	66.6543
340.5	100	100	100	99.9964	99.917	99.9904	6.22168	5.89483	3.05292	83.1266	83.9889	83.252			340.5	100	99.8304	99.7992	99.9976	99.9953	99.9989	5.43651	4.78529	3.92788	57.3059	62.5045	65.5604
342.5	100	100	100	99.9939	99.8918	99.9901	6.22657	5.90344	3.22755	84.5697	84.1589	82.4707			342.5	100	99.8384	99.7758	99.9968	99.9973	99.998	5.68691	4.75137	3.98187	59.1444	61.6239	66.9454
344.5	100	100	100	99.9911	99.8822	99.9902	6.20728	5.85302	3.05073	81.9501	82.3684	82.9518			344.5	100	99.8346	99.8194	99.9983	99.9981	99.9988	5.54424	4.78936	4.06992	58.5374	62.2086	67.9797
346.5	100	100	100	99.9921	99.8588	99.9919	6.10667	5.92629	3.21175	84.215	82.9999	83.4562			346.5	100	99.8199	99.792	99.9967	99.9986	99.9974	5.68469	4.80688	3.91497	58.1392	62.9908	67.2188
348.5	100	100	100	99.9912	99.8129	99.9921	6.18566	5.95952	3.1268	84.8708	82.8754	83.213			348.5	100	99.8366	99.823	99.9983	99.9964	99.9978	5.53897	4.78409	4.02315	57.0512	61.3538	67.1253
350.5	100	100	100	99.9918	99.7753	99.9861	6.17638	5.99925	3.32571	84.7929	82.3478	83.946			350.5	100	99.8432	99.8199	99.9981	99.9939	99.9971	5.47997	4.77545	4.00358	58.576	63.7454	68.3169
352.5	100	100	100	99.989	99.7454	99.9853	6.15284	6.01771	3.12683	85.062	83.633	83.3619			352.5	100	99.7853	99.8346	99.9933	99.9954	99.9975	5.47658	4.68597	4.08026	58.8053	61.5125	67.3273
354.5	100	100	100	99.9887	99.7121	99.9841	6.15476	6.04943	3.22129	82.9042	81.7857	82.0737			354.5	100	99.7659	99.8257	99.9916	99.9957	99.9953	5.55984	4.74675	4.01773	58.9207	63.4029	66.39
356.5	100	100	100	99.9922	99.6832	99.9867	5.17626	5.36139	3.04069	84.5178	83.6136	83.0151			356.5	100	99.7975	99.8393	99.9932	99.9974	99.9975	5.09816	4.17158	3.73075	58.6249	62.8979	66.3098
358.5	100	100	100	99.9913	99.661	99.9852	5.09136	5.2921	2.98984	85.9471	83.0531	81.7516			358.5	100	99.7531	99.8547	99.9961	99.9972	99.9981	5.12099	4.0391	3.73588	59.1373	64.2574	68.3653
360.5	100	100	100	99.9909	99.6494	99.9851	5.04685	5.32642	3.09236	84.1566	83.932	82.046			360.5	100	99.7099	99.8532	99.9937	99.9974	99.9975	5.22364	3.97649	3.79867	60.3387	64.1097	66.7723
362.5	100	100	100	99.9889	99.641	99.9852	4.96094	5.38226	3.05722	84.5889	82.751	83.0094			362.5	100	100	99.8635	99.9929	99.9941	99.9972	5.06357	4.08842	3.76144	59.5799	64.165	67.5841
364.5	100	100	100	99.9823	99.5935	99.982	5.04394	5.44383	3.00301	84.4649	83.0163	82.1905			364.5	100	100	99.8501	99.9885	99.994	99.9943	5.09182	4.02254	3.74578	59.5443	64.2924	67.0882
366.5	100	100	100	99.9806	99.5674	99.9801	4.94028	5.42152	3.05302	85.0378	83.5443	82.3211			366.5	100	100	99.8256	99.9879	99.9935	99.9972	5.14792	4.07557	3.76426	60.1947	61.4709	69.0822
368.5	100	100	100	99.9748	99.5439	99.9836	4.99384	5.42923	2.97636	84.3062	83.3376	83.074			368.5	100	100	99.8103	99.9857	99.9932	99.9979	5.06706	3.96289	3.74838	60.4774	62.9002	66.6547
370.5	100	100	100	99.968	99.5484	99.9793	5.0147	5.4839	3.13834	84.2894	82.9763	82.2984			370.5	100	100	100	99.986	99.995	99.9952	5.11808	3.95401	3.76151	58.4407	63.5596	68.1482
372.5	100	100	100	99.9619	99.5083	99.975	5.01587	5.45623	2.99272	84.0552	83.4101	81.5033			372.5	100	100	100	99.9736	99.9941	99.9903	5.11405	3.93902	3.64449	58.5867	63.8577	68.2484
374.5	100	100	100	99.953	99.4229	99.9708	5.00021	5.48995	3.01082	84.6985	83.5371	82.003			374.5	100	100	100	99.9795	99.9884	99.9906	5.08196	3.86507	3.71077	59.593	65.3294	67.8739
376.5	100	100	100	99.9505	100	99.9572	4.95547	5.43053	2.98839	82.8959	82.3434	82.006			376.5	100	100	100	99.9661	99.9853	99.9928	5.04336	3.89777	3.77953	60.6364	65.368	67.8412
378.5	100	100	100	99.9681	100	99.9517	4.95385	5.38278	3.03513	83.2291	81.874	81.1422			378.5	100	100	100	99.9635	99.9818	99.9903	5.00724	3.942	3.82688	60.6912	64.3527	68.1915
380.5	100	100	100	99.9821	100	99.9346	4.91923	5.5542	3.04191	83.1302	83.3086	82.6909			380.5	100	100	100	99.9527	99.9773	99.9873	4.89755	3.95164	3.68422	60.2206	61.7614	67.6685
382.5	100	100	100	99.9906	100	99.9515	6.27945	6.86587	3.3516	84.0658	83.8234	83.8223			382.5	100	100	100	99.9661	99.9922	99.9905	5.05621	3.99384	3.86507	60.4763	61.1964	68.3992
384.5	100	100	100	99.9945	100	99.9374	4.835	6.12883	3.09544	82.3641	83.3743	83.543			384.5	100	100	100	100	99.9905	99.9915	4.93864	3.62416	3.77543	60.5791	61.7179	68.2701
386.5	100	100	100	99.9936	100	99.9349	4.62305	5.77187	2.93731	84.8332	83.7198	82.696			386.5	100	100	100	100	99.9834	99.9911	5.09315	3.46006	3.59917	59.9125	62.8339	67.1372
388.5	100	100	100	99.9947	100	99.9298	4.40079	5.30102	2.938	84.3461	83.7324	83.3331			388.5	100	100	100	100	99.9818	99.9903	4.96614	3.31685	3.74058	60.0051	62.8418	68.0887
390.5	100	100	100	99.9914	100	99.9159	3.73231	4.91302	2.92751	83.1185	84.5782	82.9801			390.5	100	100	100	100	99.9816	99.9891	4.70979	3.19214	3.55139	57.7358	62.9513	66.7484
392.5	100	100	100	99.9911	100	99.891	3.53319	4.75088	2.57991	83.3582	82.6141	82.4948			392.5	100	100	100	100	99.9776	99.9849	4.19405	3.23962	3.31977	57.1373	62.2627	66.745
394.5	100	100	100	99.9895	100	99.8612	3.3143	4.76497	2.68376	82.6593	83.6099	83.0093			394.5	100	100	100	100	99.9677	99.9775	4.5202	3.16028	3.34515	55.7144	59.8197	65.2559
396.5	100	100	100	99.9883	100	99.8395	3.13942	4.75575	2.65583	83.1333	82.5709	82.2767			396.5	100	100	100	100	99.961	99.9684	4.56138	3.20601	3.31139	55.5227	60.895	65.9307
398.5	100	100	100	99.982	100	99.796	3.12562	4.81193	2.61478	82.1429	83.9423	82.2329			398.5	100	100	100	100	99.9388	99.9671	4.60114	3.1731	3.32674	54.1861	59.6227	64.5863
400.5	100	100	100	99.9763	100	99.7599	3.16823	4.77963	2.66919	81.638	82.5045	82.1234			400.5	100	100	100	100	99.9249	99.9447	4.35027	3.19773	3.30043	54.1488	57.4918	64.4882
402.5	100	100	100	99.9726	100	99.7392	3.28046	4.76006	2.54593	81.8094	83.7061	82.4379			402.5	100	100	100	100	99.909	99.9305	4.41822	3.25816	3.33511	54.2926	58.8736	63.7598
404.5	100	100	100	99.969	100	99.6964	3.31042	4.79141	2.70524	81.6533	83.1728	82.1704			404.5	100	100	100	100	99.8933	99.9119	4.48837	3.18965	3.354	52.7558	58.0825	63.8521
406.5	100	100	100	99.9602	100	99.6684	3.35804	4.80279	2.61445	80.739	84.4939	83.5247			406.5	100	100	100	100	99.8594	99.9026	4.45416	3.28217	3.32137	51.4777	58.0175	63.2473
408.5	100	100	100	99.7765	100	98.2306	1.10147	1.65947	1.06329	76.8676	78.0397	74.0207			408.5	100	100	100	100	100	97.711	2.45142	1.76165	0.664459	51.87	48.5134	57.3814
410.5	100	100	100	99.9689	100	99.4491	1.25342	1.81706	1.21517	80.7074	80.4444	78.5897			410.5	100	100	100	100	100	98.6104	2.7146	1.94039	0.879869	51.7929	49.7666	56.4216
412.5	100	100	100	99.9855	100	99.7905	1.3675	1.88591	1.3524	82.1811	82.5057	79.3183			412.5	100	100	100	100	100	98.9008	2.91106	2.05424	1.08854	50.9798	50.5381	56.3705
414.5	100	100	100	99.9946	100	99.9448	1.3402	1.9153	1.36979	82.0441	82.9404	80.533			414.5	100	100	100	100	100	99.0716	2.9994	2.12267	1.27584	50.033	49.4191	57.3475
416.5	100	100	100	99.9974	100	99.9816	1.42314	1.92466	1.50874	82.9664	83.6008	80.7839			416.5	100	100	100	100	100	99.1858	3.06715	2.26123	1.29001	50.2477	51.67	56.9432
418.5	100	100	100	99.9979	100	99.9931	1.53016	1.95859	1.50479	83.3746	84.0433	81.3053			418.5	100	100	100	100	100	99.2784	3.16459	2.28131	1.44569	49.2	52.9099	58.3199
420.5	100	100	100	99.9973	100	99.9963	1.43671	2.02563	1.54303	83.0069	84.1138	82.2154			420.5	100	100	100	100	100	99.3553	3.22454	2.32998	1.51764	51.0011	52.8845	59.102
422.5	100	100	100	99.9986	100	99.9942	1.53144	1.96934	1.58044	81.6773	84.7134	81.8684			422.5	100	100	100	100	100	99.3846	3.23394	2.33498	1.55624	51.0577	53.5263	58.4712
424.5	100	100	100	99.9978	100	99.9984	1.61463	2.08594	1.66804	83.5148	85.034	82.548			424.5	100	100	100	100	100	99.4143	3.51783	2.43877	1.64968	51.812	54.6512	58.8115
426.5	100	100	100	99.9982	100	99.9988	1.627	2.10112	1.68267	83.597	84.4642	82.1638			426.5	100	100	100	100	100	99.425	3.40742	2.49174	1.7078	51.2023	54.0558	59.9013
428.5	100	100	100	99.9985	100	99.9991	1.67773	2.17471	1.7686	83.4292	83.8851	82.109			428.5	100	100	100	100	100	99.4234	3.60846	2.54942	1.75053	51.3231	54.2245	59.3954
430.5	100	100	100	99.9985	100	99.9991	1.69154	2.21255	1.78431	82.4412	83.7608	82.6885			430.5	100	100	100	100	100	99.4022	3.71155	2.44207	1.76205	51.306	55.9794	60.8397
432.5	100	100	100	99.9986	100	99.998	1.72654	2.2646	1.79914	81.6497	84.2476	83.2891			432.5	100	100	100	100	100	99.337	3.66672	2.57835	1.88795	52.5858	55.6165	60.8625
434.5	100	100	100	99.9976	100	99.9993	1.72549	2.16892	1.9042	82.8716	84.1556	83.0979			434.5	100	100	100	100	100	99.4044	3.71879	2.60454	1.93647	52.3881	55.7327	62.0176
436.5	100	100	100	99.9974	100	99.9989	1.78384	2.27421	1.90634	83.2405	84.6662	82.5721			436.5	100	100	100	100	100	99.2885	3.74403	2.56186	1.99303	52.4627	54.8097	61.1543
438.5	100	100	100	99.9971	100	99.9975	1.81384	2.38041	1.88	83.4031	84.7757	82.996			438.5	100	100	100	100	100	99.2991	3.78178	2.67577	1.99761	52.6641	55.5714	61.4478
440.5	100	100	100	99.9984	100	99.9964	1.81126	2.40923	1.96083	82.8898	85.0706	82.7599			440.5	100	100	100	100	100	99.2688	3.8836	2.71949	2.02322	52.0279	55.7844	61.8038
442.5	100	100	100	99.998	100	99.994	1.83957	2.46038	2.01749	83.2181	84.8696	82.8583			442.5	100	100	100	100	100	99.3446	3.91862	2.58266	2.07144	53.9179	56.6637	62.4949
444.5	100	100	100	99.997	100	99.9941	1.83996	2.47727	2.04172	83.8508	83.9633	82.9372			444.5	100	100	100	100	100	99.3997	3.93633	2.68438	2.10732	54.3685	57.0249	61.8943
446.5	100	100	100	99.9974	100	99.9936	1.91144	2.48602	2.06554	82.5188	84.3577	83.1724			446.5	100	100	100	100	100	99.4567	3.92321	2.63314	2.12533	54.6261	56.6821	62.0968
448.5	100	100	100	99.9973	100	99.9959	1.99295	2.47952	2.08338	83.5553	82.7848	83.5537			448.5	100	100	100	100	100	99.4448	4.03738	2.70485	2.15077	54.0592	56.0965	62.3719
450.5	100	100	100	99.9978	100	99.9946	1.97763	2.53002	2.14485	82.844	84.359	83.9412			450.5	100	100	100	100	100	99.4537	4.0294	2.81995	2.16939	53.6471	56.5243	61.9803
452.5	100	100	100	99.9976	100	99.9965	1.97862	2.58763	2.1319	83.2801	84.6073	82.6214			452.5	100	100	100	100	100	99.467	4.02374	2.83827	2.17244	52.4556	56.7227	61.4211
454.5	100	100	100	99.9971	100	99.9951	1.95596	2.64319	2.19056	83.9457	84.2222	84.1424			454.5	100	100	100	100	100	99.4639	4.14143	2.85248	2.20642	53.6825	56.869	61.5414
456.5	100	100	100	99.9979	100	99.995	2.02651	2.68396	2.17736	82.8766	84.9912	84.0408			456.5	100	100	100	100	100	99.4943	3.99662	2.87275	2.241	54.0583	56.5643	61.9376
458.5	100	100	100	99.9966	100	99.9932	2.0138	2.70796	2.21332	84.3629	84.8127	85.2789			458.5	100	100	100	100	100	99.455	4.05331	2.93286	2.26923	53.8651	57.7228	62.4481
460.5	100	100	100	99.9955	100	99.9943	2.02707	2.78505	2.24408	85.2415	85.3157	85.4013			460.5	100	100	100	100	100	99.4828	4.03132	2.94557	2.23504	55.0001	58.0668	63.1028
462.5	100	100	100	99.9947	100	99.9955	2.03145	2.73282	2.22282	84.4784	85.0295	84.6458			462.5	100	100	100	100	100	99.4583	4.12019	2.86098	2.28696	54.1557	57.3718	62.6565
464.5	100	100	100	99.9972	100	99.9953	2.08673	2.72513	2.25426	84.3986	85.317	85.7504			464.5	100	100	100	100	100	99.508	4.13891	2.8919	2.34397	53.5861	57.3025	63.8748
466.5	100	100	100	99.9942	100	99.9956	2.05766	2.73486	2.27948	85.0446	85.5684	86.0796			466.5	100	100	100	100	100	99.501	4.08157	3.03224	2.32609	54.563	58.7398	62.9927
468.5	100	100	100	100	100	100	2.09868	2.73499	2.26211	84.4026	85.3904	85.6181			468.5	100	100	100	100	100	99.5354	4.06848	2.92498	2.3175	54.4949	58.2957	62.5351
470.5	100	100	100	100	100	100	2.03103	2.80284	2.28521	83.8378	85.3658	86.2223			470.5	100	100	100	100	100	99.485	4.1276	3.00796	2.37408	53.6694	58.2002	62.7127
472.5	100	100	100	100	100	100	2.09078	2.88438	2.33022	84.3946	86.0794	85.2212			472.5	100	100	100	100	100	99.4959	4.1472	2.94909	2.29469	54.6841	58.4724	61.4124
474.5	100	100	100	100	100	100	2.06819	2.73249	2.3775	84.7393	85.8417	85.9591			474.5	100	100	100	100	100	99.4952	4.02691	2.92454	2.39461	54.1413	57.5311	62.4806
476.5	100	100	100	100	100	100	2.10995	2.87012	2.30078	84.5603	86.8851	85.7842			476.5	100	100	100	100	100	99.4795	4.22594	3.04529	2.33566	53.0055	57.3276	62.1947
478.5	100	100	100	100	100	100	2.15856	3.14739	2.45974	86.3369	86.837	86.6375			478.5	100	100	100	100	100	99.5852	4.15228	3.09476	2.33329	54.4445	57.6482	62.7199
480.5	100	100	100	100	100	100	2.03571	2.81935	2.28932	84.9744	87.0477	87.4344			480.5	100	100	100	100	100	99.489	4.04718	3.00614	2.38975	53.8592	57.2005	61.935
482.5	100	100	100	100	100	100	1.99696	2.62397	2.26667	84.9757	87.0495	87.1652			482.5	100	100	100	100	100	99.501	3.93285	3.06846	2.37945	54.9751	57.3868	62.6413
484.5	100	100	100	100	100	100	1.97787	2.65858	2.22178	85.3349	85.3522	86.8294			484.5	100	100	100	100	100	99.5208	3.99175	3.09088	2.32506	53.148	56.6895	61.2652
486.5	100	100	100	100	100	100	1.83558	2.64449	2.24214	85.7093	86.7998	86.2902			486.5	100	100	100	100	100	99.5231	3.95873	2.96643	2.24519	52.751	56.277	61.8737
488.5	100	100	100	100	100	100	1.90131	2.62303	2.23893	84.229	85.9147	86.9484			488.5	100	100	100	100	100	99.5406	3.95201	3.03658	2.29876	53.9329	57.2058	61.7908
490.5	100	100	100	100	100	100	1.92123	2.56782	2.27157	84.7068	86.6221	87.2421			490.5	100	100	100	100	100	99.5396	3.93669	3.07523	2.2837	52.7079	56.7078	61.9956
492.5	100	100	100	100	100	100	1.91708	2.57734	2.24942	84.5177	86.6796	87.4188			492.5	100	100	100	100	100	99.5814	3.81674	3.0152	2.28975	52.9353	55.9939	61.789
494.5	100	100	100	100	100	100	1.87497	2.59727	2.26549	84.7134	86.8287	87.008			494.5	100	100	100	100	100	99.5446	3.88358	2.98316	2.34038	52.9154	56.2321	61.9698
496.5	100	100	100	100	100	100	1.93424	2.59999	2.22086	84.7408	86.6143	86.9651			496.5	100	100	100	100	100	99.5205	4.01861	3.03172	2.36519	53.4928	56.1916	61.1011
498.5	100	100	100	100	100	100	1.91055	2.64819	2.30741	84.4979	86.7374	87.2636			498.5	100	100	100	100	100	99.5057	3.96875	2.9837	2.29836	53.2296	56.3929	60.521
500.5	100	100	100	100	100	100	1.93628	2.66415	2.27362	84.1969	86.2651	87.5589			500.5	100	100	100	100	100	99.4924	3.8351	3.02198	2.40239	53.6987	56.2991	60.9894
502.5	100	100	100	100	100	100	1.92674	2.70543	2.23909	84.4941	86.1571	87.3785			502.5	100	100	100	100	100	99.4955	3.95135	2.99039	2.33258	53.386	55.4948	60.7566
504.5	100	100	100	100	100	100	1.89505	2.68492	2.28468	83.8148	86.4954	86.8738			504.5	100	100	100	100	100	99.5176	3.97919	2.94542	2.30181	53.0376	54.9716	60.5623
506.5	100	100	100	100	100	100	2.03222	2.72248	2.45398	86.0246	86.715	87.4329			506.5	100	100	100	100	100	100	4.06354	3.02149	2.45057	54.3287	56.7389	61.4125
508.5	100	100	100	100	100	100	1.97912	2.66914	2.35419	85.1394	85.6364	86.9833			508.5	100	100	100	100	100	100	3.76706	2.96666	2.35404	52.6495	55.7081	60.1077
510.5	100	100	100	100	100	100	1.88952	2.50973	2.3346	84.1974	86.0019	87.3494			510.5	100	100	100	100	100	100	3.88281	2.97038	2.32738	53.8473	55.7833	60.1474
512.5	100	100	100	100	100	100	1.84744	2.5025	2.21096	84.3276	85.7766	87.4872			512.5	100	100	100	100	100	100	3.76192	3.00776	2.29699	53.12	55.1205	60.2864
514.5	100	100	100	100	100	100	1.88447	2.58407	2.29356	84.0854	86.0367	87.7436			514.5	100	100	100	100	100	100	3.7222	2.97873	2.33875	52.995	55.6457	59.704
516.5	100	100	100	100	100	100	1.85359	2.57871	2.25479	83.1778	85.5019	86.7315			516.5	100	100	100	100	100	100	3.74689	3.05336	2.30269	52.7873	55.7375	60.1032
518.5	100	100	100	100	100	100	1.87505	2.72093	2.28746	83.7865	85.3979	86.4181			518.5	100	100	100	100	100	100	3.87028	2.98078	2.29525	53.0554	55.8381	60.2274
520.5	100	100	100	100	100	100	1.87653	2.57846	2.22345	83.2934	85.0573	86.9866			520.5	100	100	100	100	100	100	3.71687	2.95398	2.33816	52.449	55.4541	59.5166
522.5	100	100	100	100	100	100	1.88609	2.62035	2.26857	82.2535	84.9595	86.3564			522.5	100	100	100	100	100	100	3.79005	2.86744	2.30285	53.4579	55.8096	59.1862
524.5	100	100	100	100	100	100	1.8286	2.56908	2.24488	83.7812	84.4175	86.6958			524.5	100	100	100	100	100	100	3.77926	2.92403	2.29426	52.6845	55.1222	59.3643
526.5	100	100	100	100	100	100	1.93772	2.68779	2.39752	83.5894	84.3431	86.6891			526.5	100	100	100	100	100	100	3.72219	2.82799	2.32285	53.4507	55.6591	59.8021
528.5	100	100	100	100	100	100	1.83002	2.52604	2.22859	82.1928	83.2199	85.2122			528.5	100	100	100	100	100	100	3.82077	2.76573	2.1843	53.367	55.9447	59.5377
530.5	100	100	100	100	100	100	1.80915	2.55588	2.28929	81.3644	82.3578	85.0851			530.5	100	100	100	100	100	100	3.67979	2.77525	2.28571	51.8652	55.4428	59.6387
532.5	100	100	100	100	100	100	1.83234	2.45141	2.19528	80.9681	81.3506	84.6254			532.5	100	100	100	100	100	100	3.51543	2.85123	2.25731	52.3653	54.9778	59.1093
534.5	100	100	100	100	100	100	1.74227	2.46231	2.2073	80.802	80.5975	83.9986			534.5	100	100	100	100	100	100	3.6111	2.78292	2.20632	52.5658	55.4139	59.2784
536.5	100	100	100	100	100	100	1.7624	2.51119	2.1855	79.8857	80.3728	82.7537			536.5	100	100	100	100	100	100	3.58973	2.74727	2.24133	52.8308	55.371	58.6482
538.5	100	100	100	100	100	100	1.81207	2.50744	2.20442	79.6298	79.3763	82.4182			538.5	100	100	100	100	100	100	3.58725	2.7624	2.17484	51.6838	55.1538	58.8586
540.5	100	100	100	100	100	100	1.79328	2.46645	2.21304	79.8219	78.7687	81.9901			540.5	100	100	100	100	100	100	3.48788	2.69522	2.20562	51.446	54.881	58.2105
542.5	100	100	100	100	100	100	1.73308	2.48212	2.21823	79.4157	78.3626	81.2189			542.5	100	100	100	100	100	100	3.6072	2.68699	2.17634	52.4665	55.4984	58.4891
544.5	100	100	100	100	100	100	1.75598	2.52016	2.23338	78.9114	77.0866	80.7402			544.5	100	100	100	100	100	100	3.55462	2.73466	2.18567	51.7197	55.0942	58.5135
546.5	100	100	100	100	100	100	1.77269	2.49244	2.2479	79.1322	77.2558	80.0413			546.5	100	100	100	100	100	100	3.53833	2.69571	2.22624	51.571	54.8614	58.1102
548.5	100	100	100	100	100	100	1.75261	2.51882	2.25276	78.717	76.5283	79.5841			548.5	100	100	100	100	100	100	3.58054	2.72364	2.22582	52.041	54.9083	57.837
550.5	100	100	100	100	100	100	1.17823	0.87787	1.15241	71.2	63.5119	69.4118			550.5	100	100	100	100	100	100	1.87845	1.75007	1.38762	49.3231	51.1049	54.4997
552.5	100	100	100	100	100	100	1.14601	0.961431	1.1699	74.0417	64.1085	69.9369			552.5	100	100	100	100	100	100	1.88133	1.79648	1.38748	50.2486	50.8963	54.406
554.5	100	100	100	100	100	100	1.15424	0.98161	1.27299	75.0691	63.8941	70.6421			554.5	100	100	100	100	100	100	2.04639	1.74646	1.35791	50.2561	50.7148	54.4064
556.5	100	100	100	100	100	100	1.20768	1.05852	1.29406	75.0756	64.0554	70.1066			556.5	100	100	100	100	100	100	2.00281	1.75259	1.32974	51.3766	51.6747	54.7823
558.5	100	100	100	100	100	100	1.2347	0.963913	1.30284	75.6176	64.7861	70.7833			558.5	100	100	100	100	100	100	2.11644	1.72858	1.379	51.9946	51.0852	54.9462
560.5	100	100	100	100	100	100	1.25363	0.986363	1.26283	76.0669	64.2058	70.6091			560.5	100	100	100	100	100	100	2.19599	1.72973	1.39796	52.3172	52.1445	55.2843
562.5	100	100	100	100	100	100	1.22615	0.945194	1.26826	75.8831	63.8402	70.9161			562.5	100	100	100	100	100	100	2.23112	1.68179	1.49629	52.6645	52.6168	55.8312
564.5	100	100	100	100	100	100	1.21636	0.990106	1.18774	76.0027	63.9691	71.4511			564.5	100	100	100	100	100	100	2.12733	1.70807	1.55032	54.0628	52.9646	56.7051
566.5	100	100	100	100	100	100	1.18598	1.02293	1.23968	76.3387	64.1193	70.9249			566.5	100	100	100	100	100	100	2.25894	1.67112	1.48709	54.8076	53.0287	56.8682
568.5	100	100	100	100	100	100	1.18	1.02048	1.20948	76.7077	63.5725	70.6532			568.5	100	100	100	100	100	100	2.14226	1.73184	1.44903	54.2324	54.301	57.5745
570.5	100	100	100	100	100	100	1.1823	0.999073	1.24875	76.6042	63.3233	70.5653			570.5	100	100	100	100	100	100	2.13619	1.69455	1.45147	55.9972	54.4666	58.4303
572.5	100	100	100	100	100	100	1.21385	0.991902	1.21651	75.984	63.5231	71.5143			572.5	100	100	100	100	100	100	2.16323	1.68336	1.52133	54.975	55.2492	58.4351
574.5	100	100	100	100	100	100	1.22977	1.03094	1.2237	76.2782	62.6484	70.6075			574.5	100	100	100	100	100	100	2.25799	1.72508	1.51136	56.7747	55.1073	59.1103
578	100	100	100	100	100	100	1.05438	0.914665	1.0563	73.3473	59.5784	67.1333			578	100	100	100	100	100	100	2.33288	1.73536	1.53571	57.0342	55.8362	59.4122
580	100	100	100	100	100	100	1.05037	0.916237	1.08079	73.3275	59.5209	67.7733			580	100	100	100	100	100	100	2.2809	1.68784	1.42488	57.096	56.5947	59.5773
582	100	100	100	100	100	100	1.09674	0.939499	1.07904	73.7811	59.3512	68.5199			582	100	100	100	100	100	100	2.36213	1.73242	1.53133	56.8388	57.2044	61.5585
584	100	100	100	100	100	100	1.08182	0.879212	1.02482	74.0962	58.3725	67.5275			584	100	100	100	100	100	100	2.18773	1.72767	1.50867	57.5038	57.9072	60.8659
586	100	100	100	100	100	100	1.06171	0.937361	1.01212	73.6712	58.8904	67.7245			586	100	100	100	100	100	100	2.32085	1.78719	1.55766	58.5261	58.6812	61.7279
588	100	100	100	100	100	100	1.06887	0.98459	1.01367	73.0547	57.9121	66.9031			588	100	100	100	100	100	100	2.29602	1.75891	1.53217	58.1379	58.0807	61.6179
590	100	100	100	100	100	100	1.08314	0.984914	1.01499	73.1129	58.1186	66.7061			590	100	100	100	100	100	100	2.30372	1.79885	1.58509	57.7972	58.9124	62.1126
592	100	100	100	100	100	100	1.10832	0.924362	1.05382	72.5624	57.9095	66.6266			592	100	100	100	100	100	100	2.25904	1.80678	1.55682	58.6326	59.0936	62.0088
594	100	100	100	100	100	100	1.1087	0.95368	1.02484	73.1044	57.5714	66.0306			594	100	100	100	100	100	100	2.38111	1.75459	1.57036	58.1981	60.0203	62.6271
596	100	100	100	100	100	100	1.07669	0.92899	1.02699	73.0728	57.2807	66.4616			596	100	100	100	100	100	100	2.29047	1.78589	1.68045	59.2492	60.1638	62.1394
598	100	100	100	100	100	100	1.10195	0.978483	1.01231	72.3243	57.3963	65.8921			598	100	100	100	100	100	100	2.25339	1.79825	1.62491	60.3341	60.5564	62.7764
600	100	100	100	100	100	100	1.07307	0.970652	1.0472	72.9147	56.5623	65.6275			600	100	100	100	100	100	100	2.35853	1.84246	1.61972	59.7284	60.4801	62.9828
602	100	100	100	100	100	100	1.1229	0.958619	1.08106	71.4818	56.7247	65.3192			602	100	100	100	100	100	100	2.33369	1.79921	1.66779	60.5489	60.8818	63.6884
604	100	100	100	100	100	100	1.11221	0.97894	1.07575	71.8277	56.4435	65.8579			604	100	100	100	100	100	100	2.39788	1.75833	1.65028	60.6159	61.4122	63.6894
606	100	100	100	100	100	100	1.11143	0.989651	1.04882	71.9463	56.791	64.9658			606	100	100	100	100	100	100	2.27783	1.84717	1.6298	61.3297	61.0342	63.6148
608	100	100	100	100	100	100	1.14654	0.98951	1.08997	70.3946	56.8792	65.9081			608	100	100	100	100	100	100	2.38432	1.82211	1.7485	61.6502	60.9133	63.5108
610	100	100	100	100	100	100	1.08539	1.04342	1.04714	71.1973	56.618	65.1864			610	100	100	100	100	100	100	2.33654	1.91249	1.75575	61.0755	61.126	63.7029
612	100	100	100	100	100	100	1.15463	1.02314	1.05931	70.4817	56.581	65.6773			612	100	100	100	100	100	100	2.38462	1.81964	1.80198	62.5872	61.8148	64.4049
614	100	100	100	100	100	100	1.13138	1.04527	1.05871	70.0279	56.5714	64.8898			614	100	100	100	100	100	100	2.44269	1.88744	1.90454	62.098	61.3257	64.2198
616	100	100	100	100	100	100	1.13452	1.02953	1.08147	69.4792	56.9999	64.7967			616	100	100	100	100	100	100	2.38529	1.80801	2.03626	62.4579	62.0909	64.3922
618	100	100	100	100	100	100	1.15385	1.02579	1.04998	69.2085	56.9186	65.2153			618	100	100	100	100	100	100	2.4328	1.95177	2.15261	63.2283	61.5617	63.9454
620	100	100	100	100	100	100	1.15672	1.07929	1.09569	69.5226	57.0343	64.7502			620	100	100	100	100	100	100	2.51807	1.89656	2.21902	62.5224	62.2687	63.7627
622	100	100	100	100	100	100	1.1551	1.07192	1.11816	68.9394	56.8618	64.5033			622	100	100	100	100	100	100	2.36912	1.94207	2.55592	64.0455	62.3837	63.6006
624	100	100	100	100	100	100	1.17502	1.04944	1.1194	68.239	57.013	65.1175			624	100	100	100	100	100	100	2.34571	1.92644	2.81993	63.0493	61.3914	63.9402
626	100	100	100	100	100	100	1.11754	1.07032	1.102	66.2532	57.1141	65.0475			626	100	100	100	100	100	100	2.43614	1.87965	3.37037	63.3007	62.3048	64.168
628	100	100	100	100	100	100	1.17623	1.08307	1.14538	64.7071	57.2505	64.8517			628	100	100	100	100	100	100	2.46369	1.87577	3.55468	63.9257	62.0837	64.1245
630	100	100	100	100	100	100	1.18733	1.08523	1.1258	63.9608	56.8067	65.3151			630	100	100	100	100	100	100	2.45996	1.89346	4.30495	64.0019	61.6111	64.0121
632	100	100	100	100	100	100	1.15411	1.09062	1.12194	62.9293	57.5318	65.103			632	100	100	100	100	100	100	2.35913	1.94748	4.34639	63.481	61.8724	63.7744
634	100	100	100	100	100	100	1.13757	1.08902	1.10698	59.9921	57.7328	64.8786			634	100	100	100	100	100	100	2.46605	1.89067	4.80729	65.0067	61.3247	63.5508
636	100	100	100	100	100	100	1.15919	1.10717	1.14536	57.5134	56.8768	65.3981			636	100	100	100	100	100	100	2.47903	1.94805	5.4862	64.5169	61.8028	63.8745
638	100	100	100	100	100	100	1.13539	1.11848	1.16051	55.3678	56.3806	65.0956			638	100	100	100	100	100	100	2.47956	1.98706	5.63799	63.8744	61.0825	64.1317
640	100	100	100	100	100	100	1.16982	1.07725	1.14969	53.9016	55.8029	65.7285			640	100	100	100	100	100	100	2.45009	1.98943	6.01743	64.561	61.6058	64.3317
642	100	100	100	100	100	100	1.16204	1.10241	1.12471	52.5348	54.7602	65.1455			642	100	100	100	100	100	100	2.41768	2.01971	5.9335	65.1914	61.6438	64.3327
644	100	100	100	100	100	100	1.16202	1.07217	1.14023	52.0881	54.7638	64.6366			644	100	100	100	100	100	100	2.40563	1.993	6.81971	64.6102	61.9614	64.0539
646	100	100	100	100	100	100	1.199	1.13409	1.14135	51.4726	54.5436	63.8026			646	100	100	100	100	100	100	2.58519	2.01354	7.26234	65.0495	61.7485	64.2201
648	100	100	100	100	100	100	1.20458	1.1551	1.20083	50.6188	54.6528	64.1354			648	100	100	100	100	100	100	2.47151	1.9745	8.64123	65.1554	61.8187	64.5787
650	100	100	100	100	100	100	1.20581	1.13352	1.15027	49.9481	54.0716	62.5602			650	100	100	100	100	100	100	2.54698	1.95942	9.21149	63.8111	62.224	63.9909
652	100	100	100	100	100	100	1.34197	1.11943	1.2448	46.29	52.98	61.5622			652	100	100	100	100	100	100	2.5318	1.95458	10.7949	65.6331	61.4879	63.3119
654	100	100	100	100	100	100	1.30887	1.04345	1.18409	44.5384	52.884	60.4536			654	100	100	100	100	100	100	2.47203	1.93435	11.6387	64.0037	61.7016	63.775
656	100	100	100	100	100	100	1.23232	1.03534	1.14212	43.534	52.5832	59.3419			656	100	100	100	100	100	100	2.44389	1.92341	13.2986	64.3269	61.2963	62.701
658	100	100	100	100	100	100	1.26931	1.02003	1.10115	42.9289	52.5865	58.8829			658	100	100	100	100	100	100	2.34132	1.89892	14.9256	63.581	61.2644	62.4101
660	100	100	100	100	100	100	1.22587	1.04147	1.13016	42.2633	52.5945	57.7717			660	100	100	100	100	100	100	2.35581	1.86565	15.5968	64.1253	59.8872	61.2751
662	100	100	100	100	100	100	1.24678	0.999703	1.12057	41.8087	52.419	57.3046			662	100	100	100	100	100	100	2.48565	1.89826	18.7332	63.0794	59.9062	61.304
664	100	100	100	100	100	100	1.30224	0.974841	1.15059	41.6157	52.0955	56.5106			664	100	100	100	100	100	100	2.36459	1.87162	20.0541	62.1721	59.0643	60.923
666	100	100	100	100	100	100	1.21507	1.02387	1.165	40.7255	52.2665	56.423			666	100	100	100	100	100	100	2.45687	1.85381	23.073	61.7182	58.4298	59.8748
668	100	100	100	100	100	100	1.22216	1.10146	1.15561	40.3989	52.34	55.4117			668	100	100	100	100	100	100	2.42288	1.90451	25.2396	61.9552	57.2987	58.6083
670	100	100	100	100	100	100	1.2407	1.06105	1.13708	40.1414	52.1826	55.9436			670	100	100	100	100	100	100	2.38009	1.90974	26.302	60.9298	56.1189	58.0147
672	100	100	100	100	100	100	1.40856	1.17993	1.32352	43.5056	52.7378	56.9055			672	100	100	100	100	100	100	2.47185	1.97788	29.2001	61.9833	55.7848	57.807

## Sheet: Fig. 3C
Time elapsed (days)	Control										Control+Dox										BRAFi+MEKi										BRAFi+MEKi+Dox
0	RF	LF	NF	DF	RM	LM	NM	2RF	2LF	2NF	RF	LF	NF	DF	RM	LM	NM	2RF	2LF	2NF	RF	LF	NF	DF	RM	LM	NM	2RF	2LF	2NF	RF	LF	NF	DF	RM	LM	NM	2RF	2LF	2NF
3	127.553	72.2513	93.0534	15.288	106.437	14.1177	32.1912				54.912	27.612	15.3504	39.3435	63.0441	87.2836	22.5108				23.7156	65.2366	49.5306	256.72	55.9385	185.435	20.7258				22.7966	112.312	90.8614	47.736	60.9527	66.56	51.5848
7	98.692	54.7233	103.622	51.6654	281.023	52.304	19.9597				77.0951	48.5685	42.9523	213.498	79.3002	127.933	14.9106				17.2706	86.9256	109.478	160.243	105.369	267.776	10.8309				27.2926	181.823	152.804	83.7115	79.8843	148.147	120.409
10	248.586	78.2949	156.395	39.3435	35.3482	289.536	29.2092				188.671	60.4864	112.364	159.702	168.366	177.416	28.314				9.75	99.5977	110.07	147.326	70.4546	313.481	3.32321				34.0784	137.968	218.754	91.52	124.142	260.136	124.042
13	195.5	83.7156	200.916	31.1869	446.264	36.2732	31.2933				495.526	147.541	203.607	454.04	214.28	375.858	33.4865				0	86.2537	46.8527	90.4251	59.1972	190.163	8.16148				41.3588	117.581	151.143	79.6675	124.187	346.998	72.8287
17	283.855	212.19	298.848	87.0353	406.997	58.3105	23.0242				311.026	147.385	247.269	789.002	211.665	340.564	33.9541				0	87.5694	40.7701	46.4269	41.0985	168.259	0				76.0812	106.455	279.416	176.833	114.298	227.033	107.601
21	160.651	99.4877	181.916	88.9817	648.794	62.3042	29.7102				276.757	238.472	85.3397	510.472	247.003	329.593	37.8277				21.8255	13.7623	3.51768	0	2.6293	30.1103	1.24097				40.8115	70.2537	94.1585	58.7299	51.3026	210.492	69.5573
24	534.07	236.454	467.118	245.98	1268.47	147.486	97.8655				463.32	380.527	240.627	716.04	688.055	579.705	127.813				0	4.16	0.52	36.6486	2.6624	14.0608	0				42.0964	81.7994	156.32	59.4119	63.6108	172.786	100.382
28	550.47	379.08	535.002	189.54		140.559	110.11				705.657	680.712	223.142	1195.48	665.946	673.92	108.16				0	2.98238	0	31.1746	13.9664	11.375	0				35.1592	77.2297	67.8132	67.808	76.4348	101.113	76.0631
31	742.994	369.208	530.712	362.419		182.946	118.956				821.763	600.21	340.843		744.095	1151.44	173.772				0	9.75	0	20.7792	0.52	41.6	0.52				27.2248	48.4336	81.2876	77.1926	65.4225	154.627	82.524
35	824.33	288.393	890.348	387.925		294.655	230.545					728.032	530.504		1098.81		138.944				0	0.52	0	20.5537	1.04	35.4849	0.52				39.7117	77.2297	67.8132	67.808	76.4348	101.113	76.0631
38		437.682	833.093	415.795		353.117	244.776					1015.47	685.954				179.477				0	19.0227	0	9.13952	0.8736	18.496	1.04				28.08	61.7868	73.975	111.942	57.1969	82.551	90.4086
42		535.966		545.768		475.918	285.237						696.135				235.232				0	26.1523	0.52	7.93156	5.87146	37.5232	8.79231				42.7756	82.997	114.142	152.008	83.6119	172.453	109.618
45		676.24		738.435		626.012	361.678						749.939				293.135				3.96089	51.7026	0.52	4.16	57.434	50.4135	14.3452				72.3339	85.3012	145.718	209.194	128.318	203.388	135.679
49		720.281		897.632		702.093	467.946						834.6				306.2				0	41.4864	0.52	0	41.2288	61.7986	0				78.8572	87.1256	241.345	229.399	133.584	230.444	145.297
51		846.949				919.541	533.645										361.934				0	38.4133	0	0	35.1936	72.498	0				85.3331	96.2975	247.598	341.631	133.216	247.757	173.01
52							572.475										344.894				0	52.0506	0	0	26.6222	75.4444	0				127.805	100.316	340.349	454.691	148.951	334.006	252.49
56							572.475										344.894				0	52.0506	0	0	26.6222	75.4444	0				127.805	100.316	340.349	454.691	148.951	334.006	252.49
63							730.99										288.672				0	80.1187	0	0	16.4169	33.5231	0				274.134	161.748	461.109	552.828	136.118	370.441	361.685
66							866.061										383.898				0	153.81	0	0	16.0992	59.3779	0				549.12	342.372	744.974	1272.96	327.338	807.874	1250.66
73																	505.44				0	122.429	0	0	14.04	53.5902	0				782.278	366.08	1044.83		222.657	1006.72
77																	419.519				0	136.149	0	0	14.04	46.2323	0				1039.98	721.322			256.001
80																	542.071				0	70.2351	0	0	70.0197	74.2733	0					687.96			447.547
84																	430.021				0	87.0696	0	0	38.75	32.0346	0					909.406			561.8
87																	564.696				0	98.5086	0	0	67.1409	61.6698	0								562.912
94																	494.173				0	107.567	0	0	86.1766	61.5156	0								573.036
102																	651.756				0	136.607	0	0	227.802	38.3016	0								864.206
110																	747.24					141.144	0	0	305.62	123.876	0
115																	1048.52					122.465	0	0	425.351	156.195	0.065
119																						71.2257	0	0	372.685	169.608	1.04
122																						60.8059	0	0	635.172	174.027	1.04
125																						64.3767	0	0	662.248	193.492	1.04
128																						60.4032		0	898.56	284.544	4.16
133																						26.7825		0		291.86	4.16
136																						0		0		352.386	4.16
139																						0		0			4.01485
143																						0		0			8.17821
147
150
154

[truncated: 26 more sheets: Fig. 3D, Fig. 4A, Fig. 4C, Fig. 4D , Fig. 4E, Fig. 4F, Fig. 5B, Fig. 5C, Fig. 5D, Fig. 6B, Fig. 6D, Fig. 6E, Suppl. Fig. S1B, Suppl. Fig. S1C, Supp. Fig. S1F, Supp. Fig. S1G, Suppl. Fig. S2B, Suppl. Fig. S2C, Suppl. Fig. S2D, Supp. Fig. S3F …]
